# Supplementary material for: Data-Driven Extraction of Human Kinase-Substrate Relationships From Omics Datasets
Source: Mol Cell Proteomics. 2025 May 15;24(8):100994. doi: 10.1016/j.mcpro.2025.100994 (PMC12359690; doi:10.1016/j.mcpro.2025.100994)
Supplement: Supporting Information 3 [file mmc3.xlsx]

## Sheet: prediction_matrix_high_conf_cur
Supplemental Table 4. Predicted kinase-substrate regulatory relationships. Only those with a probability >0.5 are presented in this table. The full prediction table can be found in zenodo.
identifier	kinase	kinase_uniprot	kinase_specificity_prior_knowledge	kinase_specificity_curated	kinase_family	substrate	substrate_uniprot	phosphosite_sequence	position	residue	position_residue	cantley_serthr_pssm	cantley_tyr_pssm	psp	hijazi	sugiyama	selphi
AKT1_AANAT_31_T	AKT1	P31749	SerThr	SerThr	AGC	AANAT	Q16613	PSCQRRHtLPASEFR	31	T	31_T	0.985	0	FALSE	FALSE	FALSE	0.52
AKT1_ABCA2_280_S	AKT1	P31749	SerThr	SerThr	AGC	ABCA2	Q9BZC7	AARARRFsGLsAELR	280	S	280_S	0.9946	0	FALSE	FALSE	FALSE	0.5
AKT1_ABI2_242_S	AKT1	P31749	SerThr	SerThr	AGC	ABI2	Q9NYB9	NQRNRtysSsGSSGG	242	S	242_S	0.9616	0	FALSE	FALSE	FALSE	0.62
AKT1_ABLIM3_372_S	AKT1	P31749	SerThr	SerThr	AGC	ABLIM3	O94929	DLRQRRAssPGyIDs	372	S	372_S	0.9923	0	FALSE	FALSE	FALSE	0.79
AKT1_ABLIM3_503_S	AKT1	P31749	SerThr	SerThr	AGC	ABLIM3	O94929	VPRARRFssGGEEDD	503	S	503_S	0.9951	0	FALSE	FALSE	FALSE	0.66
AKT1_ACAP1_554_S	AKT1	P31749	SerThr	SerThr	AGC	ACAP1	Q15027	sIRPRPGsLRSkPEP	554	S	554_S	0.9885	0	TRUE	FALSE	FALSE	0.97
AKT1_ACIN1_1180_S	AKT1	P31749	SerThr	SerThr	AGC	ACIN1	Q9UKV3	GPRsRsRsRDRRRKE	1180	S	1180_S	0.987	0	TRUE	FALSE	FALSE	0.99
AKT1_ACLY_455_S	AKT1	P31749	SerThr	SerThr	AGC	ACLY	P53396	PAPsRtAsFsEsRAD	455	S	455_S	0.9058	0	TRUE	TRUE	TRUE	0.79
AKT1_ACOT4_392_S	AKT1	P31749	SerThr	SerThr	AGC	ACOT4	Q8N9L9	GGEPRAHskAQEDAW	392	S	392_S	0.8921	0	TRUE	FALSE	FALSE	0.66
AKT1_ADAM22_798_S	AKT1	P31749	SerThr	SerThr	AGC	ADAM22	Q9P0K1-2	NGRPRSNsWQGNLGG	798	S	798_S	0.9792	0	FALSE	FALSE	FALSE	0.56
AKT1_ADAM22_834_S	AKT1	P31749	SerThr	SerThr	AGC	ADAM22	Q9P0K1	NGRPRsNsWQGNLGG	834	S	834_S	0.9792	0	FALSE	FALSE	FALSE	0.71
AKT1_ADAM22_855_S	AKT1	P31749	SerThr	SerThr	AGC	ADAM22	Q9P0K1	GKRFRPRsNstEtLS	855	S	855_S	0.9238	0	FALSE	FALSE	FALSE	0.62
AKT1_ADAM22_857_S	AKT1	P31749	SerThr	SerThr	AGC	ADAM22	Q9P0K1	RFRPRsNstEtLSPA	857	S	857_S	0.9272	0	FALSE	FALSE	FALSE	0.69
AKT1_ADAR_1033_T	AKT1	P31749	SerThr	SerThr	AGC	ADAR	P55265	RLGERLRtMSCSDKI	1033	T	1033_T	0.9637	0	TRUE	FALSE	FALSE	0.76
AKT1_ADARB1_553_T	AKT1	P31749	SerThr	SerThr	AGC	ADARB1	P78563	LQGERLLtMSCSDKI	553	T	553_T	0.9437	0	TRUE	FALSE	FALSE	0.99
AKT1_ADCY6_576_S	AKT1	P31749	SerThr	SerThr	AGC	ADCY6	O43306	LQRtRANsMEGLMPR	576	S	576_S	0.9765	0	FALSE	FALSE	FALSE	0.66
AKT1_ADRB2_346_S	AKT1	P31749	SerThr	SerThr	AGC	ADRB2	P07550	LLCLRRssLKAyGNG	346	S	346_S	0.9892	0	TRUE	FALSE	FALSE	0.97
AKT1_AEBP2_206_S	AKT1	P31749	SerThr	SerThr	AGC	AEBP2	Q6ZN18	TSGGRRGsLEMssDG	206	S	206_S	0.9856	0	FALSE	FALSE	TRUE	0.69
AKT1_AFF4_834_T	AKT1	P31749	SerThr	SerThr	AGC	AFF4	Q9UHB7	EHGSRKRtIsQSssL	834	T	834_T	0.9827	0	FALSE	FALSE	FALSE	0.51
AKT1_AFF4_836_S	AKT1	P31749	SerThr	SerThr	AGC	AFF4	Q9UHB7	GSRKRtIsQSssLKS	836	S	836_S	0.9423	0	FALSE	FALSE	FALSE	0.66
AKT1_AHNAK_5782_S	AKT1	P31749	SerThr	SerThr	AGC	AHNAK	Q09666	KPRHRsNsFsDEREF	5782	S	5782_S	0.9608	0	FALSE	FALSE	FALSE	0.52
AKT1_AKAP12_696_S	AKT1	P31749	SerThr	SerThr	AGC	AKAP12	Q02952	kKRARRGsssDEEGG	696	S	696_S	0.9905	0	FALSE	FALSE	FALSE	0.69
AKT1_AKAP17A_638_S	AKT1	P31749	SerThr	SerThr	AGC	AKAP17A	Q02040	DDsPRRRstsPDHTR	638	S	638_S	0.9912	0	FALSE	FALSE	FALSE	0.64
AKT1_AKAP17A_640_S	AKT1	P31749	SerThr	SerThr	AGC	AKAP17A	Q02040	sPRRRstsPDHTRSR	640	S	640_S	0.9504	0	FALSE	FALSE	FALSE	0.55
AKT1_AKNA_1161_S	AKT1	P31749	SerThr	SerThr	AGC	AKNA	Q7Z591	RQRARsssVPREVLR	1161	S	1161_S	0.9651	0	FALSE	FALSE	FALSE	0.51
AKT1_AKT1_72_T	AKT1	P31749	SerThr	SerThr	AGC	AKT1	P31749	tERPRPNtFIIRCLQ	72	T	72_T	0.9802	0	TRUE	FALSE	FALSE	0.99
AKT1_AKT1_246_S	AKT1	P31749	SerThr	SerThr	AGC	AKT1	P31749	LSRERVFsEDRARFY	246	S	246_S	0.8596	0	TRUE	FALSE	FALSE	0.99
AKT1_AKT1S1_246_T	AKT1	P31749	SerThr	SerThr	AGC	AKT1S1	Q96B36	LPRPRLNtsDFQkLK	246	T	246_T	0.9694	0	TRUE	TRUE	FALSE	0.99
AKT1_ALKBH5_361_S	AKT1	P31749	SerThr	SerThr	AGC	ALKBH5	Q6P6C2	PTHRRrGsFsSENYW	361	S	361_S	0.9993	0	FALSE	TRUE	FALSE	0.79
AKT1_ALYREF_34_S	AKT1	P31749	SerThr	SerThr	AGC	ALYREF	Q86V81	RGRGrAGsQGGrGGG	34	S	34_S	0.9948	0	TRUE	FALSE	FALSE	0.84
AKT1_ALYREF_219_T	AKT1	P31749	SerThr	SerThr	AGC	ALYREF	Q86V81	GGGtrRGtRGGARGR	219	T	219_T	0.9917	0	TRUE	FALSE	FALSE	0.99
AKT1_AMIGO1_477_S	AKT1	P31749	SerThr	SerThr	AGC	AMIGO1	Q86WK6	GkGQRRMsDPESVSs	477	S	477_S	0.9483	0	FALSE	FALSE	FALSE	0.53
AKT1_ANKRD2_99_S	AKT1	P31749	SerThr	SerThr	AGC	ANKRD2	Q9GZV1	QERVRKTsLDLRREI	99	S	99_S	0.989	0	FALSE	FALSE	FALSE	0.55
AKT1_ANKRD34A_291_S	AKT1	P31749	SerThr	SerThr	AGC	ANKRD34A	Q69YU3	PRLSRRHstEGPEDP	291	S	291_S	0.9884	0	FALSE	FALSE	FALSE	0.51
AKT1_ANKRD63_331_S	AKT1	P31749	SerThr	SerThr	AGC	ANKRD63	C9JTQ0	RLGLRRRstAPDIPS	331	S	331_S	0.9906	0	FALSE	FALSE	FALSE	0.52
AKT1_AP4E1_797_S	AKT1	P31749	SerThr	SerThr	AGC	AP4E1	Q9UPM8	SHkFRRKsKVKEAKS	797	S	797_S	0.9968	0	FALSE	FALSE	FALSE	0.55
AKT1_APTX_132_S	AKT1	P31749	SerThr	SerThr	AGC	APTX	Q7Z2E3	tHRKRKRsGNsDsIE	132	S	132_S	0.9954	0	FALSE	FALSE	FALSE	0.7
AKT1_AQP5_156_S	AKT1	P31749	SerThr	SerThr	AGC	AQP5	P55064	STDSRRTsPVGSPAL	156	S	156_S	0.973	0	FALSE	FALSE	FALSE	0.53
AKT1_AR_215_S	AKT1	P31749	SerThr	SerThr	AGC	AR	P10275	SGRAREAsGAPtsSK	215	S	215_S	0.8043	0	TRUE	FALSE	FALSE	0.88
AKT1_AR_792_S	AKT1	P31749	SerThr	SerThr	AGC	AR	P10275	CVRMRHLsQEFGWLQ	792	S	792_S	0.9539	0	TRUE	FALSE	FALSE	0.99
AKT1_ARAF_214_S	AKT1	P31749	SerThr	SerThr	AGC	ARAF	P10398	LQRIRststPNVHMV	214	S	214_S	0.9237	0	FALSE	FALSE	FALSE	0.76
AKT1_ARFGEF3_2097_S	AKT1	P31749	SerThr	SerThr	AGC	ARFGEF3	Q5TH69	DKRPRsGstGssLsV	2097	S	2097_S	0.9651	0	FALSE	FALSE	FALSE	0.58
AKT1_ARFIP2_260_S	AKT1	P31749	SerThr	SerThr	AGC	ARFIP2	P53365	GTRGRLEsAQATFQA	260	S	260_S	0.907	0	TRUE	FALSE	TRUE	0.82
AKT1_ARGLU1_60_S	AKT1	P31749	SerThr	SerThr	AGC	ARGLU1	Q9NWB6	EsRsRsRstNTAVSR	60	S	60_S	0.972	0	FALSE	FALSE	FALSE	0.73
AKT1_ARGLU1_61_T	AKT1	P31749	SerThr	SerThr	AGC	ARGLU1	Q9NWB6	sRsRsRstNTAVSRR	61	T	61_T	0.8806	0	FALSE	FALSE	FALSE	0.56
AKT1_ARGLU1_77_S	AKT1	P31749	SerThr	SerThr	AGC	ARGLU1	Q9NWB6	RDRERAssPPDRIDI	77	S	77_S	0.9219	0	FALSE	FALSE	FALSE	0.67
AKT1_ARHGAP11A_285_S	AKT1	P31749	SerThr	SerThr	AGC	ARHGAP11A	Q6P4F7	YKRKRRQsVGDFVsG	285	S	285_S	0.9982	0	FALSE	FALSE	FALSE	0.64
AKT1_ARHGAP15_233_S	AKT1	P31749	SerThr	SerThr	AGC	ARHGAP15	Q53QZ3	QKPEHRksLMFRLHH	233	S	233_S	0.9715	0	FALSE	FALSE	FALSE	0.52
AKT1_ARHGAP17_484_S	AKT1	P31749	SerThr	SerThr	AGC	ARHGAP17	Q68EM7	LERKRPAsMAVMEGD	484	S	484_S	0.959	0	FALSE	FALSE	FALSE	0.59
AKT1_ARHGAP19_422_S	AKT1	P31749	SerThr	SerThr	AGC	ARHGAP19	Q14CB8	QkRARsRsFsGLIkR	422	S	422_S	0.9881	0	TRUE	FALSE	FALSE	0.97
AKT1_ARHGAP22_16_S	AKT1	P31749	SerThr	SerThr	AGC	ARHGAP22	Q7Z5H3	ARRARsKsLVMGEQS	16	S	16_S	0.9798	0	TRUE	FALSE	FALSE	0.94
AKT1_ARHGAP24_464_S	AKT1	P31749	SerThr	SerThr	AGC	ARHGAP24	Q8N264	LQARRSSsLKVSGTK	464	S	464_S	0.9674	0	FALSE	FALSE	FALSE	0.5
AKT1_ARHGAP25_442_T	AKT1	P31749	SerThr	SerThr	AGC	ARHGAP25	P42331	QsRKRTQtLPNRKCF	442	T	442_T	0.9824	0	FALSE	FALSE	FALSE	0.59
AKT1_ARHGAP35_1150_S	AKT1	P31749	SerThr	SerThr	AGC	ARHGAP35	Q9NRY4	LERGRKVsIVsKPVL	1150	S	1150_S	0.9953	0	FALSE	FALSE	FALSE	0.73
AKT1_ARHGAP45_578_S	AKT1	P31749	SerThr	SerThr	AGC	ARHGAP45	Q92619	VMRARKssFNVsDVA	578	S	578_S	0.9946	0	FALSE	FALSE	FALSE	0.59
AKT1_ARHGAP9_500_S	AKT1	P31749	SerThr	SerThr	AGC	ARHGAP9	Q9BRR9	RLssRRssIRGPEGT	500	S	500_S	0.9995	0	FALSE	FALSE	FALSE	0.51
AKT1_ARHGEF17_546_S	AKT1	P31749	SerThr	SerThr	AGC	ARHGEF17	Q96PE2	ATLRRAKsFTCSEKP	546	S	546_S	0.9935	0	FALSE	FALSE	FALSE	0.53
AKT1_ARHGEF2_122_S	AKT1	P31749	SerThr	SerThr	AGC	ARHGEF2	Q92974	tIRERPssAIyPsDs	122	S	122_S	0.9231	0	FALSE	FALSE	FALSE	0.57
AKT1_ARHGEF28_558_S	AKT1	P31749	SerThr	SerThr	AGC	ARHGEF28	Q8N1W1	GVRSRsYsCSSPKIS	558	S	558_S	0.9764	0	FALSE	FALSE	FALSE	0.52
AKT1_ARID4A_147_S	AKT1	P31749	SerThr	SerThr	AGC	ARID4A	P29374	TNRGRRssLPVtEDE	147	S	147_S	0.9965	0	FALSE	FALSE	FALSE	0.7
AKT1_ARPP21_58_S	AKT1	P31749	SerThr	SerThr	AGC	ARPP21	Q9UBL0	QERRKSksGAGkGkL	58	S	58_S	0.9792	0	FALSE	FALSE	FALSE	0.5
AKT1_ARRB1_163_S	AKT1	P31749	SerThr	SerThr	AGC	ARRB1	P49407	EkIHKRNsVRLVIRK	163	S	163_S	0.985	0	FALSE	FALSE	FALSE	0.62
AKT1_ASAP2_822_S	AKT1	P31749	SerThr	SerThr	AGC	ASAP2	O43150	GSRQRsSsDPPAVHP	822	S	822_S	0.8622	0	FALSE	TRUE	FALSE	0.67
AKT1_ASPM_3186_S	AKT1	P31749	SerThr	SerThr	AGC	ASPM	Q8IZT6	SQRNRAAsVIQkAVR	3186	S	3186_S	0.9874	0	FALSE	FALSE	FALSE	0.51
AKT1_ATAD2_41_S	AKT1	P31749	SerThr	SerThr	AGC	ATAD2	Q6PL18	IGRRRLRsAGAAQKk	41	S	41_S	0.9897	0	FALSE	FALSE	FALSE	0.51
AKT1_ATAD2_337_S	AKT1	P31749	SerThr	SerThr	AGC	ATAD2	Q6PL18	RPRYRLssAGPRsPy	337	S	337_S	0.9732	0	FALSE	FALSE	FALSE	0.66
AKT1_ATF1_63_S	AKT1	P31749	SerThr	SerThr	AGC	ATF1	P18846	GILARRPsyRKILkD	63	S	63_S	0.9951	0	FALSE	FALSE	FALSE	0.5
AKT1_ATF7IP_559_S	AKT1	P31749	SerThr	SerThr	AGC	ATF7IP	Q6VMQ6	SRRKRsksEDMDNVQ	559	S	559_S	0.9231	0	FALSE	FALSE	FALSE	0.61
AKT1_ATG16L2_304_S	AKT1	P31749	SerThr	SerThr	AGC	ATG16L2	Q8NAA4	FKKRRGHsIGGAPEQ	304	S	304_S	0.9916	0	FALSE	FALSE	FALSE	0.54
AKT1_ATG4B_34_S	AKT1	P31749	SerThr	SerThr	AGC	ATG4B	Q9Y4P1	WILGRKYsIFTEkDE	34	S	34_S	0.9695	0	TRUE	FALSE	FALSE	0.52
AKT1_ATL2_24_S	AKT1	P31749	SerThr	SerThr	AGC	ATL2	Q8NHH9	LWRRRRtsDPsAAVN	24	S	24_S	0.9952	0	FALSE	FALSE	FALSE	0.76
AKT1_ATP8B3_867_S	AKT1	P31749	SerThr	SerThr	AGC	ATP8B3	O60423	FLYARRLsLLCRRFG	867	S	867_S	0.9979	0	FALSE	FALSE	FALSE	0.58
AKT1_ATR_435_S	AKT1	P31749	SerThr	SerThr	AGC	ATR	Q13535	sPKRRRLsssLNPsk	435	S	435_S	0.9989	0	FALSE	FALSE	FALSE	0.5
AKT1_ATRX_784_S	AKT1	P31749	SerThr	SerThr	AGC	ATRX	P46100	GKRKRKsstsGsDFD	784	S	784_S	0.9951	0	FALSE	FALSE	FALSE	0.73
AKT1_ATXN1_775_S	AKT1	P31749	SerThr	SerThr	AGC	ATXN1	P54253	AtRKRRWsAPESRKL	775	S	775_S	0.9868	0	TRUE	FALSE	FALSE	0.99
AKT1_AURKB_73_T	AKT1	P31749	SerThr	SerThr	AGC	AURKB	Q96GD4	DILTRHFtIDDFEIG	73	T	73_T	0.8089	0	TRUE	FALSE	FALSE	0.79
AKT1_BABAM1_29_S	AKT1	P31749	SerThr	SerThr	AGC	BABAM1	Q9NWV8	EPRPRtRsNPEGAED	29	S	29_S	0.9498	0	TRUE	FALSE	FALSE	0.94
AKT1_BAD_75_S	AKT1	P31749	SerThr	SerThr	AGC	BAD	Q92934	EIRsRHssyPAGtED	75	S	75_S	0.9603	0	FALSE	FALSE	FALSE	0.85
AKT1_BAD_99_S	AKT1	P31749	SerThr	SerThr	AGC	BAD	Q92934	PFrGrsRsAPPNLWA	99	S	99_S	0.9508	0	TRUE	TRUE	FALSE	0.84
AKT1_BAD_118_S	AKT1	P31749	SerThr	SerThr	AGC	BAD	Q92934	GRELRRMsDEFVDsF	118	S	118_S	0.9083	0	FALSE	FALSE	FALSE	0.53
AKT1_BAHD1_8_S	AKT1	P31749	SerThr	SerThr	AGC	BAHD1	Q8TBE0	MTHTRRksLPMLSSG	8	S	8_S	0.9939	0	FALSE	FALSE	FALSE	0.64
AKT1_BAHD1_588_T	AKT1	P31749	SerThr	SerThr	AGC	BAHD1	Q8TBE0	RRRRRRRtNGWVPVG	588	T	588_T	0.9995	0	FALSE	FALSE	FALSE	0.74
AKT1_BANF1_3_T	AKT1	P31749	SerThr	SerThr	AGC	BANF1	O75531	_____MttsQkHRDF	3	T	3_T	0.7373	0	FALSE	FALSE	FALSE	0.51
AKT1_BCKDK_33_S	AKT1	P31749	SerThr	SerThr	AGC	BCKDK	O14874	ALRARstsAtDtHHV	33	S	33_S	0.8798	0	FALSE	FALSE	FALSE	0.55
AKT1_BCL10_231_S	AKT1	P31749	SerThr	SerThr	AGC	BCL10	O95999	PLRsRtVsRQ_____	231	S	231_S	0.9251	0	TRUE	FALSE	FALSE	0.99
AKT1_BCL2L11_87_S	AKT1	P31749	SerThr	SerThr	AGC	BCL2L11	O43521	FIFMRRSsLLSRSss	87	S	87_S	0.9977	0	TRUE	FALSE	FALSE	0.99
AKT1_BCL3_41_S	AKT1	P31749	SerThr	SerThr	AGC	BCL3	P20749	kRPLRAPsPEPAAPR	41	S	41_S	0.7785	0	TRUE	FALSE	FALSE	0.58
AKT1_BECN1_295_S	AKT1	P31749	SerThr	SerThr	AGC	BECN1	Q14457	FRLGRLPsVPVEWNE	295	S	295_S	0.9144	0	TRUE	FALSE	FALSE	0.82
AKT1_BMI1_316_S	AKT1	P31749	SerThr	SerThr	AGC	BMI1	P35226	ANRPRKssVNGSSAT	316	S	316_S	0.9942	0	TRUE	FALSE	FALSE	0.93
AKT1_BMP2K_1107_S	AKT1	P31749	SerThr	SerThr	AGC	BMP2K	Q9NSY1	PGRPRQNsLHGsFHs	1107	S	1107_S	0.9862	0	FALSE	FALSE	FALSE	0.79
AKT1_BRAF_365_S	AKT1	P31749	SerThr	SerThr	AGC	BRAF	P15056	GQRDRsssAPNVHIN	365	S	365_S	0.8709	0	TRUE	FALSE	FALSE	0.94
AKT1_BRAF_429_S	AKT1	P31749	SerThr	SerThr	AGC	BRAF	P15056	PQRERKsssssEDRN	429	S	429_S	0.9737	0	TRUE	FALSE	FALSE	0.94
AKT1_BRAF_440_T	AKT1	P31749	SerThr	SerThr	AGC	BRAF	P15056	EDRNRMKtLGRRDss	440	T	440_T	0.9915	0	FALSE	FALSE	FALSE	0.73
AKT1_BRAF_446_S	AKT1	P31749	SerThr	SerThr	AGC	BRAF	P15056	KtLGRRDssDDWEIP	446	S	446_S	0.958	0	FALSE	FALSE	FALSE	0.58
AKT1_BRCA1_509_T	AKT1	P31749	SerThr	SerThr	AGC	BRCA1	P38398	LKRKRRPtsGLHPED	509	T	509_T	0.9987	0	TRUE	FALSE	FALSE	0.93
AKT1_BRCA1_694_S	AKT1	P31749	SerThr	SerThr	AGC	BRCA1	P38398	QTSKRHDsDTFPELk	694	S	694_S	0.9233	0	TRUE	FALSE	FALSE	0.52
AKT1_BRD1_803_S	AKT1	P31749	SerThr	SerThr	AGC	BRD1	O95696	QPRKRsRstCGDsEV	803	S	803_S	0.9891	0	FALSE	FALSE	FALSE	0.53
AKT1_BRD1_852_S	AKT1	P31749	SerThr	SerThr	AGC	BRD1	O95696	tPRRRCAsEssIsss	852	S	852_S	0.9564	0	FALSE	FALSE	FALSE	0.55
AKT1_BRD2_37_S	AKT1	P31749	SerThr	SerThr	AGC	BRD2	P25440	GkRIRKPsLLyEGFE	37	S	37_S	0.9828	0	FALSE	FALSE	FALSE	0.66
AKT1_BRSK2_481_S	AKT1	P31749	SerThr	SerThr	AGC	BRSK2	Q8IWQ3	PWRARLNsIKNSFLG	481	S	481_S	0.993	0	FALSE	FALSE	FALSE	0.52
AKT1_BTK_51_S	AKT1	P31749	SerThr	SerThr	AGC	BTK	Q06187	FERGRRGsKKGsIDV	51	S	51_S	0.9992	0	TRUE	FALSE	FALSE	0.97
AKT1_BTK_495_T	AKT1	P31749	SerThr	SerThr	AGC	BTK	Q06187	EMRHRFQtQQLLEMC	495	T	495_T	0.9357	0	TRUE	FALSE	FALSE	0.96
AKT1_BUD13_159_T	AKT1	P31749	SerThr	SerThr	AGC	BUD13	Q9BRD0	PRRARHDtPDPsPLR	159	T	159_T	0.8312	0	FALSE	FALSE	FALSE	0.59
AKT1_BUD13_184_S	AKT1	P31749	SerThr	SerThr	AGC	BUD13	Q9BRD0	PRRIRHDssDtsPPR	184	S	184_S	0.9221	0	FALSE	FALSE	FALSE	0.54
AKT1_BUD13_197_S	AKT1	P31749	SerThr	SerThr	AGC	BUD13	Q9BRD0	PRRARHDsPDPsPPR	197	S	197_S	0.8683	0	FALSE	FALSE	FALSE	0.54
AKT1_BUD13_222_S	AKT1	P31749	SerThr	SerThr	AGC	BUD13	Q9BRD0	PRRVRHDsPDPsPPR	222	S	222_S	0.8548	0	FALSE	FALSE	FALSE	0.5
AKT1_BUD13_235_S	AKT1	P31749	SerThr	SerThr	AGC	BUD13	Q9BRD0	PRRARHGssDIssPR	235	S	235_S	0.956	0	FALSE	FALSE	FALSE	0.79
AKT1_BUD13_271_S	AKT1	P31749	SerThr	SerThr	AGC	BUD13	Q9BRD0	LRRARHDsPDLAPNV	271	S	271_S	0.8676	0	FALSE	FALSE	FALSE	0.67
AKT1_BUD13_385_S	AKT1	P31749	SerThr	SerThr	AGC	BUD13	Q9BRD0	RNRPRHRssDsDLsP	385	S	385_S	0.9658	0	FALSE	FALSE	FALSE	0.59
AKT1_C9orf43_159_S	AKT1	P31749	SerThr	SerThr	AGC	C9orf43	Q8TAL5	GKKKRKNsAVKsKSF	159	S	159_S	0.993	0	FALSE	FALSE	FALSE	0.57
AKT1_C9orf78_15_S	AKT1	P31749	SerThr	SerThr	AGC	C9orf78	Q9NZ63	FRRRRGDsEsEEDEQ	15	S	15_S	0.885	0	FALSE	FALSE	FALSE	0.51
AKT1_CAAP1_89_S	AKT1	P31749	SerThr	SerThr	AGC	CAAP1	Q9H8G2	SERRKRRstDsssVs	89	S	89_S	0.9954	0	FALSE	FALSE	FALSE	0.64
AKT1_CAAP1_90_T	AKT1	P31749	SerThr	SerThr	AGC	CAAP1	Q9H8G2	ERRKRRstDsssVsG	90	T	90_T	0.9901	0	FALSE	FALSE	FALSE	0.62
AKT1_CABLES1_287_S	AKT1	P31749	SerThr	SerThr	AGC	CABLES1	Q8TDN4	RSRRRLIsQRssLEt	287	S	287_S	0.9882	0	FALSE	FALSE	FALSE	0.58
AKT1_CABLES1_309_T	AKT1	P31749	SerThr	SerThr	AGC	CABLES1	Q8TDN4	APLRRCRtLsGsPRP	309	T	309_T	0.9834	0	TRUE	FALSE	FALSE	0.99
AKT1_CABLES1_311_S	AKT1	P31749	SerThr	SerThr	AGC	CABLES1	Q8TDN4	LRRCRtLsGsPRPKN	311	S	311_S	0.9585	0	FALSE	FALSE	FALSE	0.5
AKT1_CABLES1_415_T	AKT1	P31749	SerThr	SerThr	AGC	CABLES1	Q8TDN4	AFGARRNtIDstSsF	415	T	415_T	0.9893	0	TRUE	FALSE	FALSE	0.91
AKT1_CACNA1H_1588_T	AKT1	P31749	SerThr	SerThr	AGC	CACNA1H	O95180	LERRRRstFPsPEAQ	1588	T	1588_T	0.9999	0	FALSE	FALSE	FALSE	0.53
AKT1_CAD_1859_S	AKT1	P31749	SerThr	SerThr	AGC	CAD	P27708	PPRIhRAsDPGLPAE	1859	S	1859_S	0.8607	0	FALSE	TRUE	FALSE	0.66
AKT1_CAMKK1_458_S	AKT1	P31749	SerThr	SerThr	AGC	CAMKK1	Q8N5S9	KsMLRKRsFGNPFEP	458	S	458_S	0.9959	0	FALSE	FALSE	FALSE	0.61
AKT1_CAMKK2_495_S	AKT1	P31749	SerThr	SerThr	AGC	CAMKK2	Q96RR4	kTMIRKRsFGNPFEG	495	S	495_S	0.9951	0	FALSE	FALSE	FALSE	0.7
AKT1_CARD11_558_S	AKT1	P31749	SerThr	SerThr	AGC	CARD11	Q9BXL7	MQPPRsRssIMsITA	558	S	558_S	0.9346	0	TRUE	FALSE	FALSE	0.91
AKT1_CARD11_644_S	AKT1	P31749	SerThr	SerThr	AGC	CARD11	Q9BXL7	NLMFRKFsLERPFRP	644	S	644_S	0.973	0	TRUE	FALSE	FALSE	0.57
AKT1_CARD11_652_S	AKT1	P31749	SerThr	SerThr	AGC	CARD11	Q9BXL7	LERPFRPsVtsVGHV	652	S	652_S	0.9266	0	TRUE	FALSE	FALSE	0.94
AKT1_CARHSP1_30_S	AKT1	P31749	SerThr	SerThr	AGC	CARHSP1	Q9Y2V2	tPRsRERsPsPLRGN	30	S	30_S	0.8251	0	FALSE	FALSE	FALSE	0.74
AKT1_CARHSP1_32_S	AKT1	P31749	SerThr	SerThr	AGC	CARHSP1	Q9Y2V2	RsRERsPsPLRGNVV	32	S	32_S	0.9496	0	FALSE	FALSE	FALSE	0.52
AKT1_CARHSP1_50_T	AKT1	P31749	SerThr	SerThr	AGC	CARHSP1	Q9Y2V2	LPtRRtrtFsAtVRA	50	T	50_T	0.9766	0	FALSE	FALSE	FALSE	0.55
AKT1_CARHSP1_52_S	AKT1	P31749	SerThr	SerThr	AGC	CARHSP1	Q9Y2V2	tRRtrtFsAtVRAsQ	52	S	52_S	0.9416	0	TRUE	FALSE	FALSE	0.97
AKT1_CASC3_265_S	AKT1	P31749	SerThr	SerThr	AGC	CASC3	O15234	IRKPRyGsPPQRDPN	265	S	265_S	0.9126	0	FALSE	FALSE	FALSE	0.51
AKT1_CASKIN2_800_S	AKT1	P31749	SerThr	SerThr	AGC	CASKIN2	Q8WXE0	RPKRRsHsLsRPGPt	800	S	800_S	0.9951	0	FALSE	FALSE	FALSE	0.53
AKT1_CASKIN2_858_S	AKT1	P31749	SerThr	SerThr	AGC	CASKIN2	Q8WXE0	rGtPRSQsFALrARR	858	S	858_S	0.9663	0	FALSE	FALSE	FALSE	0.74
AKT1_CASKIN2_908_S	AKT1	P31749	SerThr	SerThr	AGC	CASKIN2	Q8WXE0	GPRRRtLsEPAGPSE	908	S	908_S	0.9419	0	FALSE	FALSE	FALSE	0.54
AKT1_CASP9_196_S	AKT1	P31749	SerThr	SerThr	AGC	CASP9	P55211	kLRRRFssLHFMVEV	196	S	196_S	0.9914	0	TRUE	FALSE	FALSE	0.99
AKT1_CASTOR1_14_S	AKT1	P31749	SerThr	SerThr	AGC	CASTOR1	Q8WTX7	EHRVRVLsVARPGLW	14	S	14_S	0.9852	0	TRUE	FALSE	FALSE	0.89
AKT1_CATSPER4_424_S	AKT1	P31749	SerThr	SerThr	AGC	CATSPER4	Q7RTX7	EVLNRRssTSGSLET	424	S	424_S	0.9877	0	FALSE	FALSE	FALSE	0.51
AKT1_CBARP_133_S	AKT1	P31749	SerThr	SerThr	AGC	CBARP	Q8N350	sStGRRVsFNEAALF	133	S	133_S	0.9854	0	FALSE	FALSE	FALSE	0.51
AKT1_CBX3_89_T	AKT1	P31749	SerThr	SerThr	AGC	CBX3	Q13185	AGkEkDGtKRksLsD	89	T	89_T	0.7826	0	TRUE	FALSE	FALSE	0.69
AKT1_CBY1_20_S	AKT1	P31749	SerThr	SerThr	AGC	CBY1	Q9Y3M2	TPPRKsAsLSNLHsL	20	S	20_S	0.89	0	TRUE	FALSE	FALSE	0.62
AKT1_CCDC120_280_S	AKT1	P31749	SerThr	SerThr	AGC	CCDC120	Q96HB5	DLKSRRNsVAsPtsP	280	S	280_S	0.9992	0	FALSE	FALSE	FALSE	0.53
AKT1_CCDC168_2499_S	AKT1	P31749	SerThr	SerThr	AGC	CCDC168	Q8NDH2	PIDKRRTsNLVKGAK	2499	S	2499_S	0.9974	0	FALSE	FALSE	FALSE	0.52
AKT1_CCDC6_351_S	AKT1	P31749	SerThr	SerThr	AGC	CCDC6	Q16204	GLRPRtVssPIPytP	351	S	351_S	0.9278	0	FALSE	FALSE	FALSE	0.76
AKT1_CCDC61_373_S	AKT1	P31749	SerThr	SerThr	AGC	CCDC61	Q9Y6R9	QQRNRLGsGGsGDGP	373	S	373_S	0.976	0	FALSE	FALSE	FALSE	0.55
AKT1_CCDC77_204_S	AKT1	P31749	SerThr	SerThr	AGC	CCDC77	Q9BR77	KISKRRPsRERKEss	204	S	204_S	0.9982	0	FALSE	FALSE	FALSE	0.58
AKT1_CCDC86_217_S	AKT1	P31749	SerThr	SerThr	AGC	CCDC86	Q9H6F5	GAkkRKGsssQAPAs	217	S	217_S	0.9918	0	FALSE	FALSE	FALSE	0.59
AKT1_CCDC88A_1417_S	AKT1	P31749	SerThr	SerThr	AGC	CCDC88A	Q3V6T2	INRERQksLtLtPTR	1417	S	1417_S	0.9676	0	TRUE	FALSE	FALSE	0.79
AKT1_CCDC88B_1397_S	AKT1	P31749	SerThr	SerThr	AGC	CCDC88B	A6NC98	GGQRRKLsSRFPVGR	1397	S	1397_S	0.9975	0	FALSE	FALSE	FALSE	0.56
AKT1_CCDC9_350_S	AKT1	P31749	SerThr	SerThr	AGC	CCDC9	Q9Y3X0	SRRRRkssRPQAkAA	350	S	350_S	0.995	0	FALSE	FALSE	FALSE	0.51
AKT1_CCM2_393_S	AKT1	P31749	SerThr	SerThr	AGC	CCM2	Q9BSQ5	GRHRRALstTsssTT	393	S	393_S	0.9756	0	FALSE	FALSE	FALSE	0.52
AKT1_CCNF_31_T	AKT1	P31749	SerThr	SerThr	AGC	CCNF	P41002	RRRPRNLtILSLPED	31	T	31_T	0.9579	0	TRUE	FALSE	FALSE	0.85
AKT1_CCNF_577_S	AKT1	P31749	SerThr	SerThr	AGC	CCNF	P41002	TKRKRENsLQEDRGS	577	S	577_S	0.9196	0	TRUE	FALSE	FALSE	0.85
AKT1_CCNL1_421_T	AKT1	P31749	SerThr	SerThr	AGC	CCNL1	Q9UK58	NRRsRsGtySsRSRS	421	T	421_T	0.9677	0	FALSE	FALSE	FALSE	0.56
AKT1_CCNY_326_S	AKT1	P31749	SerThr	SerThr	AGC	CCNY	Q8ND76	SARKRsAsADNLtLP	326	S	326_S	0.9183	0	FALSE	FALSE	FALSE	0.55
AKT1_CCP110_382_T	AKT1	P31749	SerThr	SerThr	AGC	CCP110	O43303	MHRRRsRtssACHIL	382	T	382_T	0.9796	0	FALSE	FALSE	FALSE	0.55
AKT1_CCPG1_184_T	AKT1	P31749	SerThr	SerThr	AGC	CCPG1	Q9ULG6	RRRARKKtVsAsEsE	184	T	184_T	0.9907	0	FALSE	FALSE	FALSE	0.53
AKT1_CCSAP_240_S	AKT1	P31749	SerThr	SerThr	AGC	CCSAP	Q6IQ19	AQRQRAHsVDVEKNR	240	S	240_S	0.9531	0	FALSE	FALSE	FALSE	0.61
AKT1_CCSER1_10_T	AKT1	P31749	SerThr	SerThr	AGC	CCSER1	Q9C0I3	DSGSRRStLVSRLPI	10	T	10_T	0.9959	0	FALSE	FALSE	FALSE	0.57
AKT1_CCT2_260_S	AKT1	P31749	SerThr	SerThr	AGC	CCT2	P78371	GsRVRVDstAkVAEI	260	S	260_S	0.938	0	TRUE	FALSE	FALSE	0.88
AKT1_CD2AP_233_S	AKT1	P31749	SerThr	SerThr	AGC	CD2AP	Q9Y5K6	kLRtRtsssEtEEKK	233	S	233_S	0.8797	0	FALSE	FALSE	FALSE	0.52
AKT1_CD74_8_S	AKT1	P31749	SerThr	SerThr	AGC	CD74	P04233	MHRRRSRsCREDQkP	8	S	8_S	0.9902	0	FALSE	FALSE	FALSE	0.76
AKT1_CDC25B_323_S	AKT1	P31749	SerThr	SerThr	AGC	CDC25B	P30305	QRLFRsPsMPCsVIR	323	S	323_S	0.9102	0	FALSE	FALSE	FALSE	0.7
AKT1_CDC25C_216_S	AKT1	P31749	SerThr	SerThr	AGC	CDC25C	P30307	sGLyRsPsMPENLNR	216	S	216_S	0.886	0	FALSE	FALSE	FALSE	0.7
AKT1_CDC6_20_S	AKT1	P31749	SerThr	SerThr	AGC	CDC6	Q99741	SFPKRKLsRALNkAk	20	S	20_S	0.985	0	FALSE	FALSE	FALSE	0.59
AKT1_CDCA7_163_T	AKT1	P31749	SerThr	SerThr	AGC	CDCA7	Q9BWT1	SRRPRRRtFPGVASR	163	T	163_T	0.9991	0	TRUE	FALSE	FALSE	0.97
AKT1_CDK12_303_S	AKT1	P31749	SerThr	SerThr	AGC	CDK12	Q9NYV4	SRRQRsVsPysRRRs	303	S	303_S	0.9035	0	FALSE	FALSE	FALSE	0.69
AKT1_CDK12_332_S	AKT1	P31749	SerThr	SerThr	AGC	CDK12	Q9NYV4	sPyGrrrsssPFLsK	332	S	332_S	0.9911	0	FALSE	FALSE	FALSE	0.52
AKT1_CDK12_333_S	AKT1	P31749	SerThr	SerThr	AGC	CDK12	Q9NYV4-2	PYGRRRssSPFLSKR	333	S	333_S	0.9964	0	FALSE	FALSE	FALSE	0.64
AKT1_CDK12_334_S	AKT1	P31749	SerThr	SerThr	AGC	CDK12	Q9NYV4	yGrrrsssPFLsKRs	334	S	334_S	0.945	0	FALSE	FALSE	FALSE	0.64
AKT1_CDK12_383_S	AKT1	P31749	SerThr	SerThr	AGC	CDK12	Q9NYV4	SSRSRHssIsPVRLP	383	S	383_S	0.9743	0	FALSE	FALSE	FALSE	0.62
AKT1_CDK13_437_S	AKT1	P31749	SerThr	SerThr	AGC	CDK13	Q14004	RsRsRHssIsPstLT	437	S	437_S	0.9777	0	FALSE	FALSE	FALSE	0.73
AKT1_CDK14_119_S	AKT1	P31749	SerThr	SerThr	AGC	CDK14	O94921	sPKVRRHssPssPts	119	S	119_S	0.9916	0	FALSE	FALSE	FALSE	0.69
AKT1_CDK16_153_S	AKT1	P31749	SerThr	SerThr	AGC	CDK16	Q00536	sRRLRRVsLsEIGFG	153	S	153_S	0.9807	0	FALSE	FALSE	FALSE	0.89
AKT1_CDK17_9_S	AKT1	P31749	SerThr	SerThr	AGC	CDK17	Q00537	KKFKRRLsLtLRGSQ	9	S	9_S	0.9986	0	FALSE	FALSE	FALSE	0.69
AKT1_CDK17_137_S	AKT1	P31749	SerThr	SerThr	AGC	CDK17	Q00537	NRIHRRIsMEDLNkR	137	S	137_S	0.9294	0	FALSE	FALSE	FALSE	0.61
AKT1_CDK17_180_S	AKT1	P31749	SerThr	SerThr	AGC	CDK17	Q00537	SRRsRRAsLsEIGFG	180	S	180_S	0.99	0	FALSE	FALSE	FALSE	0.88
AKT1_CDK17_520_S	AKT1	P31749	SerThr	SerThr	AGC	CDK17	Q00537	HGkNRRQsMLF____	520	S	520_S	0.9984	0	FALSE	FALSE	FALSE	0.51
AKT1_CDK2_39_T	AKT1	P31749	SerThr	SerThr	AGC	CDK2	P24941	LkKIRLDtETEGVPs	39	T	39_T	0.7787	0	TRUE	FALSE	FALSE	0.9
AKT1_CDK7_170_T	AKT1	P31749	SerThr	SerThr	AGC	CDK7	P50613	GsPNRAytHQVVtRW	170	T	170_T	0.8885	0	FALSE	FALSE	FALSE	0.5
AKT1_CDKN1A_145_T	AKT1	P31749	SerThr	SerThr	AGC	CDKN1A	P38936	QGRkRRQtsMTDFyH	145	T	145_T	0.9967	0	TRUE	FALSE	FALSE	0.99
AKT1_CDKN1A_146_S	AKT1	P31749	SerThr	SerThr	AGC	CDKN1A	P38936	GRkRRQtsMTDFyHs	146	S	146_S	0.9656	0	TRUE	FALSE	FALSE	0.99
AKT1_CDKN1B_157_T	AKT1	P31749	SerThr	SerThr	AGC	CDKN1B	P46527	GIRkrPAtDDSSTQN	157	T	157_T	0.7993	0	TRUE	FALSE	FALSE	0.94
AKT1_CDKN1B_198_T	AKT1	P31749	SerThr	SerThr	AGC	CDKN1B	P46527	PGLRRRQt_______	198	T	198_T	0.9959	0	TRUE	FALSE	FALSE	0.99
AKT1_CDKN1C_282_S	AKT1	P31749	SerThr	SerThr	AGC	CDKN1C	P49918	FFAkRKRsAPEKSSG	282	S	282_S	0.981	0	TRUE	FALSE	FALSE	0.99
AKT1_CDR2L_154_T	AKT1	P31749	SerThr	SerThr	AGC	CDR2L	Q86X02	EKRERRRtIHtFPCL	154	T	154_T	0.9989	0	FALSE	FALSE	FALSE	0.64
AKT1_CELF1_28_S	AKT1	P31749	SerThr	SerThr	AGC	CELF1	Q92879	GQVPrtWsEkDLREL	28	S	28_S	0.6673	0	TRUE	FALSE	FALSE	0.55
AKT1_CENPA_19_S	AKT1	P31749	SerThr	SerThr	AGC	CENPA	P49450	APRRRsPsPtPtPGP	19	S	19_S	0.9535	0	FALSE	FALSE	FALSE	0.59
AKT1_CENPA_32_S	AKT1	P31749	SerThr	SerThr	AGC	CENPA	P49450	GPsRRGPsLGASSHQ	32	S	32_S	0.9676	0	FALSE	FALSE	FALSE	0.59
AKT1_CEP131_78_S	AKT1	P31749	SerThr	SerThr	AGC	CEP131	Q9UPN4	NNLRRsNsttQVSQP	78	S	78_S	0.9555	0	FALSE	FALSE	FALSE	0.73
AKT1_CEP170_1107_S	AKT1	P31749	SerThr	SerThr	AGC	CEP170	Q5SW79-2	SPRIRANsISRLSDS	1107	S	1107_S	0.9913	0	FALSE	FALSE	FALSE	0.52
AKT1_CEP170_1160_S	AKT1	P31749	SerThr	SerThr	AGC	CEP170	Q5SW79	PRRtRLGsLsARsDs	1160	S	1160_S	0.9911	0	FALSE	FALSE	FALSE	0.61
AKT1_CEP170B_421_S	AKT1	P31749	SerThr	SerThr	AGC	CEP170B	Q9Y4F5	PRKKRsQsFtHsPSG	421	S	421_S	0.986	0	FALSE	TRUE	FALSE	0.54
AKT1_CEP170B_1179_S	AKT1	P31749	SerThr	SerThr	AGC	CEP170B	Q9Y4F5	MPRKRAGsFtGtsDP	1179	S	1179_S	0.997	0	FALSE	TRUE	FALSE	0.71
AKT1_CEP68_464_T	AKT1	P31749	SerThr	SerThr	AGC	CEP68	Q76N32	sQSARRPtCTESRWK	464	T	464_T	0.9712	0	FALSE	FALSE	FALSE	0.53
AKT1_CFL1_24_S	AKT1	P31749	SerThr	SerThr	AGC	CFL1	P23528	DMkVRksstPEEVkk	24	S	24_S	0.9334	0	FALSE	FALSE	FALSE	0.54
AKT1_CGNL1_297_S	AKT1	P31749	SerThr	SerThr	AGC	CGNL1	Q0VF96	GARsRRsssssttPT	297	S	297_S	0.9965	0	FALSE	FALSE	FALSE	0.51
AKT1_CGNL1_388_S	AKT1	P31749	SerThr	SerThr	AGC	CGNL1	Q0VF96	DDRKRSRsVDsAFPF	388	S	388_S	0.9813	0	FALSE	FALSE	FALSE	0.55
AKT1_CHD1_1096_S	AKT1	P31749	SerThr	SerThr	AGC	CHD1	O14646	RsRSRRysGsDsDsI	1096	S	1096_S	0.9908	0	FALSE	FALSE	FALSE	0.56
AKT1_CHD8_549_S	AKT1	P31749	SerThr	SerThr	AGC	CHD8	Q9HCK8	KKRKRNtssDNsDVE	549	S	549_S	0.9578	0	FALSE	FALSE	FALSE	0.5
AKT1_CHEK1_280_S	AKT1	P31749	SerThr	SerThr	AGC	CHEK1	O14757	AKRPRVtsGGVsEsP	280	S	280_S	0.9289	0	TRUE	FALSE	FALSE	0.94
AKT1_CHERP_789_S	AKT1	P31749	SerThr	SerThr	AGC	CHERP	Q8IWX8	RSRsRSRsSRsRSRS	789	S	789_S	0.9927	0	FALSE	FALSE	FALSE	0.52
AKT1_CHERP_804_S	AKT1	P31749	SerThr	SerThr	AGC	CHERP	Q8IWX8	QsRsRSKsysPGRRr	804	S	804_S	0.9675	0	FALSE	FALSE	FALSE	0.57
AKT1_CHERP_813_S	AKT1	P31749	SerThr	SerThr	AGC	CHERP	Q8IWX8	sPGRRrRsRsRsPtP	813	S	813_S	0.9997	0	FALSE	FALSE	FALSE	0.5
AKT1_CHERP_815_S	AKT1	P31749	SerThr	SerThr	AGC	CHERP	Q8IWX8	GRRrRsRsRsPtPPs	815	S	815_S	0.9869	0	FALSE	FALSE	FALSE	0.7
AKT1_CHERP_817_S	AKT1	P31749	SerThr	SerThr	AGC	CHERP	Q8IWX8	RrRsRsRsPtPPssA	817	S	817_S	0.9546	0	FALSE	FALSE	FALSE	0.66
AKT1_CHMP4C_214_S	AKT1	P31749	SerThr	SerThr	AGC	CHMP4C	Q96CF2	ARRsRAAssQRAEEE	214	S	214_S	0.9782	0	FALSE	FALSE	FALSE	0.52
AKT1_CHUK_23_T	AKT1	P31749	SerThr	SerThr	AGC	CHUK	O15111	EMRERLGtGGFGNVC	23	T	23_T	0.9638	0	TRUE	FALSE	FALSE	0.96
AKT1_CKB_133_T	AKT1	P31749	SerThr	SerThr	AGC	CKB	P12277	VLsSRVRtGRsIrGF	133	T	133_T	0.9044	0	TRUE	FALSE	FALSE	0.82
AKT1_CLASP1_646_S	AKT1	P31749	SerThr	SerThr	AGC	CLASP1	Q7Z460	RIRtRRQssGsAtNV	646	S	646_S	0.9973	0	FALSE	FALSE	FALSE	0.79
AKT1_CLASRP_285_S	AKT1	P31749	SerThr	SerThr	AGC	CLASRP	Q8N2M8	RLRGRKIsPPsYARR	285	S	285_S	0.9013	0	FALSE	FALSE	FALSE	0.79
AKT1_CLASRP_294_S	AKT1	P31749	SerThr	SerThr	AGC	CLASRP	Q8N2M8	PsYARRDsPtyDPyK	294	S	294_S	0.9595	0	FALSE	FALSE	FALSE	0.67
AKT1_CLASRP_471_S	AKT1	P31749	SerThr	SerThr	AGC	CLASRP	Q8N2M8	GPRRRSRsRSHSGDR	471	S	471_S	0.9919	0	FALSE	FALSE	FALSE	0.58
AKT1_CLIP2_973_S	AKT1	P31749	SerThr	SerThr	AGC	CLIP2	Q9UDT6	LSDQRRYsLIDRSSA	973	S	973_S	0.9922	0	FALSE	FALSE	FALSE	0.54
AKT1_CLK1_18_S	AKT1	P31749	SerThr	SerThr	AGC	CLK1	P49759-3	LWPERRGsPLRGDLL	18	S	18_S	0.9914	0	FALSE	FALSE	FALSE	0.52
AKT1_CLK1_140_S	AKT1	P31749	SerThr	SerThr	AGC	CLK1	P49759	HRRKRtRsVEDDEEG	140	S	140_S	0.9544	0	FALSE	FALSE	FALSE	0.62
AKT1_CLK2_34_S	AKT1	P31749	SerThr	SerThr	AGC	CLK2	P49760	HKRRRSRsWSSSSDR	34	S	34_S	0.9907	0	TRUE	FALSE	FALSE	0.99
AKT1_CLK2_50_S	AKT1	P31749	SerThr	SerThr	AGC	CLK2	P49760	RRRRREDsyHVRsRs	50	S	50_S	0.9667	0	FALSE	FALSE	FALSE	0.51
AKT1_CLK2_127_T	AKT1	P31749	SerThr	SerThr	AGC	CLK2	P49760	RRRRRSRtFSRSSSQ	127	T	127_T	0.9973	0	TRUE	FALSE	FALSE	0.99
AKT1_CLK4_138_S	AKT1	P31749	SerThr	SerThr	AGC	CLK4	Q9HAZ1	HRRKRsRsIEDDEEG	138	S	138_S	0.9606	0	FALSE	FALSE	FALSE	0.53
AKT1_COBL_864_S	AKT1	P31749	SerThr	SerThr	AGC	COBL	O75128	LKPQRRTssQyVASA	864	S	864_S	0.9877	0	FALSE	FALSE	FALSE	0.54
AKT1_COL4A3_835_T	AKT1	P31749	SerThr	SerThr	AGC	COL4A3	Q01955	QQGRRGKtGPKGDPG	835	T	835_T	0.9692	0	FALSE	FALSE	FALSE	0.5
AKT1_COPS6_60_S	AKT1	P31749	SerThr	SerThr	AGC	COPS6	Q7L5N1	DHWIRMRsQEGRPVQ	60	S	60_S	0.9298	0	TRUE	FALSE	FALSE	0.69
AKT1_CPSF2_452_S	AKT1	P31749	SerThr	SerThr	AGC	CPSF2	Q9P2I0	GEGsRKGsFFKQAKK	452	S	452_S	0.9951	0	FALSE	FALSE	FALSE	0.55
AKT1_CREB1_119_S	AKT1	P31749	SerThr	SerThr	AGC	CREB1	P16220	EILsRRPsyRkILND	119	S	119_S	0.9951	0	TRUE	FALSE	FALSE	0.97
AKT1_CREBBP_1871_T	AKT1	P31749	SerThr	SerThr	AGC	CREBBP	Q92793	LMRRRMAtMNtRNVP	1871	T	1871_T	0.9913	0	TRUE	FALSE	FALSE	0.99
AKT1_CREBZF_189_S	AKT1	P31749	SerThr	SerThr	AGC	CREBZF	Q9NS37	AEkRRRKsPGGGGGG	189	S	189_S	0.9991	0	FALSE	FALSE	FALSE	0.51
AKT1_CREM_87_S	AKT1	P31749	SerThr	SerThr	AGC	CREM	Q03060-2	EILSRRPsYRKILNE	87	S	87_S	0.9951	0	FALSE	FALSE	FALSE	0.51
AKT1_CREM_120_S	AKT1	P31749	SerThr	SerThr	AGC	CREM	Q03060	EILSRRPsyRKILNE	120	S	120_S	0.9951	0	FALSE	FALSE	FALSE	0.5
AKT1_CROCC_500_S	AKT1	P31749	SerThr	SerThr	AGC	CROCC	Q5TZA2	PsPPRRSsPGRGRsP	500	S	500_S	0.9908	0	FALSE	FALSE	FALSE	0.58
AKT1_CRTC1_113_S	AKT1	P31749	SerThr	SerThr	AGC	CRTC1	Q6UUV9	RERGRLGsPHRRPLs	113	S	113_S	0.9936	0	FALSE	FALSE	FALSE	0.69
AKT1_CS_97_S	AKT1	P31749	SerThr	SerThr	AGC	CS	O75390	GIRFRGFsIPECQkL	97	S	97_S	0.933	0	FALSE	FALSE	TRUE	0.59
AKT1_CSNK2A1_13_T	AKT1	P31749	SerThr	SerThr	AGC	CSNK2A1	P68400	PsRARVytDVNtHRP	13	T	13_T	0.8851	0	TRUE	FALSE	TRUE	0.97
AKT1_CTDP1_839_S	AKT1	P31749	SerThr	SerThr	AGC	CTDP1	Q9Y5B0	SRRKRQPsMsEtMPL	839	S	839_S	0.9752	0	FALSE	FALSE	FALSE	0.69
AKT1_CTDSPL2_9_S	AKT1	P31749	SerThr	SerThr	AGC	CTDSPL2	Q05D32	RLRTRKAsQQsNQIQ	9	S	9_S	0.9874	0	FALSE	FALSE	FALSE	0.66
AKT1_CTNNB1_552_S	AKT1	P31749	SerThr	SerThr	AGC	CTNNB1	P35222	QDtQRRtsMGGtQQQ	552	S	552_S	0.9961	0	TRUE	FALSE	FALSE	0.99
AKT1_CTNND1_310_T	AKT1	P31749	SerThr	SerThr	AGC	CTNND1	O60716	GtARRtGtPsDPRRR	310	T	310_T	0.8983	0	FALSE	FALSE	FALSE	0.56
AKT1_CTNND1_320_S	AKT1	P31749	SerThr	SerThr	AGC	CTNND1	O60716-3	DPRRRLRsyEDMIGE	320	S	320_S	0.9725	0	FALSE	FALSE	FALSE	0.73
AKT1_CTR9_1097_S	AKT1	P31749	SerThr	SerThr	AGC	CTR9	Q6PD62	PsRKRRPsGsEQsDN	1097	S	1097_S	0.9975	0	FALSE	FALSE	FALSE	0.66
AKT1_CWC22_829_S	AKT1	P31749	SerThr	SerThr	AGC	CWC22	Q9HCG8	KRGERRNsFsENEKH	829	S	829_S	0.9953	0	FALSE	FALSE	FALSE	0.62
AKT1_CYP2A6_131_S	AKT1	P31749	SerThr	SerThr	AGC	CYP2A6	P11509	AKQLRRFsIATLRDF	131	S	131_S	0.9891	0	FALSE	FALSE	FALSE	0.51
AKT1_CYTH2_276_T	AKT1	P31749	SerThr	SerThr	AGC	CYTH2	Q99418	LGGGRVKtWKRRWFI	276	T	276_T	0.9826	0	TRUE	FALSE	FALSE	0.85
AKT1_CYTIP_304_S	AKT1	P31749	SerThr	SerThr	AGC	CYTIP	O60759	SSSRRNRsISNTSSG	304	S	304_S	0.9814	0	FALSE	FALSE	FALSE	0.54
AKT1_DACT3_422_S	AKT1	P31749	SerThr	SerThr	AGC	DACT3	Q96B18	SPRARKAsRsQsETS	422	S	422_S	0.9816	0	FALSE	FALSE	FALSE	0.53
AKT1_DAG1_884_T	AKT1	P31749	SerThr	SerThr	AGC	DAG1	Q14118	GSRPkNMtPyRsPPP	884	T	884_T	0.8149	0	FALSE	FALSE	FALSE	0.51
AKT1_DAPK2_367_S	AKT1	P31749	SerThr	SerThr	AGC	DAPK2	Q9UIK4	ALHPRRRsstS____	367	S	367_S	0.996	0	FALSE	FALSE	FALSE	0.53
AKT1_DBNL_269_S	AKT1	P31749	SerThr	SerThr	AGC	DBNL	Q9UJU6	KQKERAMsttsIssP	269	S	269_S	0.9427	0	TRUE	FALSE	FALSE	0.61
AKT1_DCAF10_348_T	AKT1	P31749	SerThr	SerThr	AGC	DCAF10	Q5QP82	ILRARRttsssDLTT	348	T	348_T	0.9931	0	FALSE	FALSE	FALSE	0.57
AKT1_DDA1_33_S	AKT1	P31749	SerThr	SerThr	AGC	DDA1	Q9BW61	kAsNRRPsVyLPTRE	33	S	33_S	0.995	0	FALSE	FALSE	FALSE	0.97
AKT1_DDX17_569_T	AKT1	P31749	SerThr	SerThr	AGC	DDX17	Q92841	GGrSRyrttssANNP	569	T	569_T	0.9462	0	FALSE	FALSE	FALSE	0.71
AKT1_DDX17_571_S	AKT1	P31749	SerThr	SerThr	AGC	DDX17	Q92841	rSRyrttssANNPNL	571	S	571_S	0.9594	0	FALSE	TRUE	FALSE	0.69
AKT1_DDX46_85_S	AKT1	P31749	SerThr	SerThr	AGC	DDX46	Q7L014	RsRERRRsRsRDRRR	85	S	85_S	0.9992	0	FALSE	FALSE	FALSE	0.59
AKT1_DENND5A_833_T	AKT1	P31749	SerThr	SerThr	AGC	DENND5A	Q6IQ26	DNRQRKLtsGsLsTS	833	T	833_T	0.9804	0	FALSE	FALSE	FALSE	0.56
AKT1_DEPDC1_523_S	AKT1	P31749	SerThr	SerThr	AGC	DEPDC1	Q5TB30	RSSTRRNsYINTPVA	523	S	523_S	0.9925	0	FALSE	FALSE	FALSE	0.53
AKT1_DEPDC1B_526_S	AKT1	P31749	SerThr	SerThr	AGC	DEPDC1B	Q8WUY9	QPFQRTRsFRM____	526	S	526_S	0.9829	0	FALSE	FALSE	FALSE	0.5
AKT1_DEPDC5_1530_S	AKT1	P31749	SerThr	SerThr	AGC	DEPDC5	O75140	QQRRRRNstSSTNQN	1530	S	1530_S	0.9997	0	TRUE	FALSE	FALSE	0.91
AKT1_DEPDC5_1531_T	AKT1	P31749	SerThr	SerThr	AGC	DEPDC5	O75140	QRRRRNstSSTNQNM	1531	T	1531_T	0.975	0	FALSE	FALSE	FALSE	0.59
AKT1_DGAT1_14_S	AKT1	P31749	SerThr	SerThr	AGC	DGAT1	O75907	SRRRRtGsRPssHGG	14	S	14_S	0.9818	0	FALSE	FALSE	FALSE	0.67
AKT1_DGKZ_76_S	AKT1	P31749	SerThr	SerThr	AGC	DGKZ	Q13574-1	GSSRRRsstVPPSCN	76	S	76_S	0.9988	0	FALSE	FALSE	FALSE	0.53
AKT1_DGUOK_42_S	AKT1	P31749	SerThr	SerThr	AGC	DGUOK	Q16854	GRGPRRLsIEGNIAV	42	S	42_S	0.9919	0	FALSE	FALSE	FALSE	0.5
AKT1_DHX32_374_S	AKT1	P31749	SerThr	SerThr	AGC	DHX32	Q7L7V1	NPRIRANsLVMQPIS	374	S	374_S	0.9853	0	FALSE	FALSE	FALSE	0.51
AKT1_DHX36_161_S	AKT1	P31749	SerThr	SerThr	AGC	DHX36	Q9H2U1	MFRIRNRsyIDRDSE	161	S	161_S	0.9609	0	FALSE	FALSE	FALSE	0.61
AKT1_DHX8_179_S	AKT1	P31749	SerThr	SerThr	AGC	DHX8	Q14562	KKKKRsRsRDRNRDR	179	S	179_S	0.9835	0	FALSE	FALSE	FALSE	0.56
AKT1_DLC1_735_S	AKT1	P31749	SerThr	SerThr	AGC	DLC1	Q96QB1	MVRKRsVsNstQtSS	735	S	735_S	0.9615	0	TRUE	FALSE	FALSE	0.99
AKT1_DLC1_766_S	AKT1	P31749	SerThr	SerThr	AGC	DLC1	Q96QB1	VTRTRsLsACNKRVG	766	S	766_S	0.9693	0	TRUE	FALSE	FALSE	0.98
AKT1_DLC1_1004_S	AKT1	P31749	SerThr	SerThr	AGC	DLC1	Q96QB1	RHRLRWHsFQSSHRP	1004	S	1004_S	0.9658	0	TRUE	FALSE	FALSE	0.99
AKT1_DLG5_1115_S	AKT1	P31749	SerThr	SerThr	AGC	DLG5	Q8TDM6	QKRRRPKsAPSFRPK	1115	S	1115_S	0.9553	0	FALSE	FALSE	FALSE	0.69
AKT1_DLGAP2_436_S	AKT1	P31749	SerThr	SerThr	AGC	DLGAP2	Q9P1A6	CRRMRSGsYIKAMGD	436	S	436_S	0.9737	0	FALSE	FALSE	FALSE	0.52
AKT1_DMAP1_454_S	AKT1	P31749	SerThr	SerThr	AGC	DMAP1	Q9NPF5	NsRkRREsAssSssV	454	S	454_S	0.9901	0	FALSE	FALSE	FALSE	0.73
AKT1_DMTN_269_S	AKT1	P31749	SerThr	SerThr	AGC	DMTN	Q08495	PIRRkTRsLPDRtPF	269	S	269_S	0.9668	0	FALSE	FALSE	FALSE	0.52
AKT1_DMXL1_324_S	AKT1	P31749	SerThr	SerThr	AGC	DMXL1	Q9Y485	FRRGRRRsLALVAHT	324	S	324_S	0.9987	0	FALSE	FALSE	FALSE	0.62
AKT1_DNAJC2_47_S	AKT1	P31749	SerThr	SerThr	AGC	DNAJC2	Q99543	kRRNRNAsAsFQELE	47	S	47_S	0.9184	0	FALSE	FALSE	FALSE	0.62
AKT1_DNAJC5_10_S	AKT1	P31749	SerThr	SerThr	AGC	DNAJC5	Q9H3Z4	DQRQRsLstsGEsLy	10	S	10_S	0.9416	0	FALSE	FALSE	FALSE	0.71
AKT1_DNMT1_143_S	AKT1	P31749	SerThr	SerThr	AGC	DNMT1	P26358	RtPRRsksDGEAkPE	143	S	143_S	0.9118	0	TRUE	FALSE	FALSE	0.79
AKT1_DOCK6_1194_S	AKT1	P31749	SerThr	SerThr	AGC	DOCK6	Q96HP0	GQRsRLAsMLDSDTE	1194	S	1194_S	0.9682	0	TRUE	FALSE	FALSE	0.79
AKT1_DONSON_28_S	AKT1	P31749	SerThr	SerThr	AGC	DONSON	Q9NYP3	LRRKRARsrGAAAsP	28	S	28_S	0.9915	0	FALSE	FALSE	FALSE	0.56
AKT1_DPYSL2_555_T	AKT1	P31749	SerThr	SerThr	AGC	DPYSL2	Q16555	DNIPRRttQRIVAPP	555	T	555_T	0.9877	0	FALSE	FALSE	FALSE	0.58
AKT1_DSP_2849_S	AKT1	P31749	SerThr	SerThr	AGC	DSP	P15924	RsGsRRGsFDAtGNs	2849	S	2849_S	0.994	0	FALSE	FALSE	FALSE	0.57
AKT1_DTL_557_S	AKT1	P31749	SerThr	SerThr	AGC	DTL	Q9NZJ0	RVkRRLDssCLEsVk	557	S	557_S	0.973	0	FALSE	FALSE	FALSE	0.5
AKT1_DTNB_11_T	AKT1	P31749	SerThr	SerThr	AGC	DTNB	O60941	ESGNKRktMAEKRQL	11	T	11_T	0.9829	0	FALSE	FALSE	FALSE	0.53
AKT1_EBAG9_36_S	AKT1	P31749	SerThr	SerThr	AGC	EBAG9	O00559	SGRGRKLsGDQItLP	36	S	36_S	0.9661	0	FALSE	FALSE	FALSE	0.64
AKT1_ECEL1_727_S	AKT1	P31749	SerThr	SerThr	AGC	ECEL1	O95672	CIKRRSQsIYLQVLt	727	S	727_S	0.9864	0	FALSE	FALSE	FALSE	0.5
AKT1_ECT2_842_S	AKT1	P31749	SerThr	SerThr	AGC	ECT2	Q9H8V3	KKVtRAFsFsktPKR	842	S	842_S	0.9685	0	FALSE	FALSE	FALSE	0.66
AKT1_EDC3_161_S	AKT1	P31749	SerThr	SerThr	AGC	EDC3	Q96F86	sFRRRHNsWssssRH	161	S	161_S	0.9934	0	TRUE	FALSE	FALSE	0.99
AKT1_EFNB2_260_S	AKT1	P31749	SerThr	SerThr	AGC	EFNB2	P52799	RRRHRKHsPQHtTTL	260	S	260_S	0.9801	0	FALSE	FALSE	FALSE	0.76
AKT1_EGFR_229_S	AKT1	P31749	SerThr	SerThr	AGC	EGFR	P00533	rCrGKSPsDCCHNQC	229	S	229_S	0.8564	0	TRUE	FALSE	FALSE	0.98
AKT1_EHBP1L1_310_S	AKT1	P31749	SerThr	SerThr	AGC	EHBP1L1	Q8N3D4	APRLRKGsDALRPPV	310	S	310_S	0.9791	0	FALSE	FALSE	FALSE	0.51
AKT1_EHBP1L1_1257_S	AKT1	P31749	SerThr	SerThr	AGC	EHBP1L1	Q8N3D4	GVRLRRPsVNGEPGs	1257	S	1257_S	0.9975	0	FALSE	FALSE	TRUE	0.62
AKT1_EI24_46_S	AKT1	P31749	SerThr	SerThr	AGC	EI24	O14681	EQRRRRAssVLAQRR	46	S	46_S	0.999	0	FALSE	FALSE	FALSE	0.76
AKT1_EI24_47_S	AKT1	P31749	SerThr	SerThr	AGC	EI24	O14681	QRRRRAssVLAQRRA	47	S	47_S	0.9963	0	FALSE	FALSE	FALSE	0.69
AKT1_EIF2AK3_1094_S	AKT1	P31749	SerThr	SerThr	AGC	EIF2AK3	Q9NZJ5	VLRQRSRsLsSSGTK	1094	S	1094_S	0.9749	0	FALSE	FALSE	FALSE	0.62
AKT1_EIF2AK3_1096_S	AKT1	P31749	SerThr	SerThr	AGC	EIF2AK3	Q9NZJ5	RQRSRsLsSSGTKHS	1096	S	1096_S	0.9577	0	FALSE	FALSE	FALSE	0.59
AKT1_EIF2S1_58_S	AKT1	P31749	SerThr	SerThr	AGC	EIF2S1	P05198	LsRRRIRsINkLIRI	58	S	58_S	0.9966	0	FALSE	FALSE	FALSE	0.56
AKT1_EIF4B_406_S	AKT1	P31749	SerThr	SerThr	AGC	EIF4B	P23588	RPRERHPsWRsEEtQ	406	S	406_S	0.9742	0	FALSE	FALSE	FALSE	0.71
AKT1_EIF4B_420_T	AKT1	P31749	SerThr	SerThr	AGC	EIF4B	P23588	QERERsRtGsEssQt	420	T	420_T	0.8961	0	FALSE	FALSE	FALSE	0.54
AKT1_EIF4B_422_S	AKT1	P31749	SerThr	SerThr	AGC	EIF4B	P23588	RERsRtGsEssQtGt	422	S	422_S	0.9302	0	FALSE	FALSE	FALSE	0.76
AKT1_EIF4ENIF1_213_S	AKT1	P31749	SerThr	SerThr	AGC	EIF4ENIF1	Q9NRA8	GERRRNDsytEEEPE	213	S	213_S	0.9324	0	FALSE	FALSE	FALSE	0.66
AKT1_EIF4G1_179_T	AKT1	P31749	SerThr	SerThr	AGC	EIF4G1	Q04637	APKRERKtIRIRDPN	179	T	179_T	0.9858	0	FALSE	FALSE	FALSE	0.52
AKT1_ELF1_187_S	AKT1	P31749	SerThr	SerThr	AGC	ELF1	P32519	tKPPRPDsPAttPNI	187	S	187_S	0.7398	0	FALSE	FALSE	FALSE	0.52
AKT1_ELL_319_S	AKT1	P31749	SerThr	SerThr	AGC	ELL	P55199	GERGRsAsPPQKRLQ	319	S	319_S	0.9298	0	FALSE	FALSE	FALSE	0.54
AKT1_ELL2_580_S	AKT1	P31749	SerThr	SerThr	AGC	ELL2	O00472	DAQRKRLsPGSkEYQ	580	S	580_S	0.9843	0	FALSE	FALSE	FALSE	0.51
AKT1_EML1_160_S	AKT1	P31749	SerThr	SerThr	AGC	EML1	O00423	GNRNRtGstsSSSSG	160	S	160_S	0.9567	0	FALSE	FALSE	FALSE	0.53
AKT1_EMSY_207_T	AKT1	P31749	SerThr	SerThr	AGC	EMSY	Q7Z589	KPRKRRRtNsssssP	207	T	207_T	0.999	0	FALSE	FALSE	FALSE	0.76
AKT1_EMSY_209_S	AKT1	P31749	SerThr	SerThr	AGC	EMSY	Q7Z589	RKRRRtNsssssPVV	209	S	209_S	0.9859	0	TRUE	FALSE	FALSE	0.98
AKT1_EOMES_646_S	AKT1	P31749	SerThr	SerThr	AGC	EOMES	O95936	ACKRRRLsPsNSSNE	646	S	646_S	0.9952	0	FALSE	FALSE	FALSE	0.62
AKT1_EP300_1834_S	AKT1	P31749	SerThr	SerThr	AGC	EP300	Q09472	MLRRRMAsMQRTGVV	1834	S	1834_S	0.9927	0	TRUE	FALSE	FALSE	0.99
AKT1_EP400_941_S	AKT1	P31749	SerThr	SerThr	AGC	EP400	Q96L91	sGRKRKAsIsLtDDE	941	S	941_S	0.9945	0	FALSE	FALSE	FALSE	0.7
AKT1_EPAS1_11_S	AKT1	P31749	SerThr	SerThr	AGC	EPAS1	Q99814	DKEKKRsssERRKEK	11	S	11_S	0.9835	0	FALSE	FALSE	FALSE	0.53
AKT1_EPB41L4A_445_S	AKT1	P31749	SerThr	SerThr	AGC	EPB41L4A	Q9HCS5	YTRRRNPsCGsDNDs	445	S	445_S	0.9813	0	FALSE	FALSE	FALSE	0.53
AKT1_EPB41L4B_408_T	AKT1	P31749	SerThr	SerThr	AGC	EPB41L4B	Q9H329-2	SRLRRtStFERKPSK	408	T	408_T	0.9804	0	FALSE	FALSE	FALSE	0.51
AKT1_EPHA2_897_S	AKT1	P31749	SerThr	SerThr	AGC	EPHA2	P29317	RVsIRLPstsGsEGV	897	S	897_S	0.9335	0	TRUE	FALSE	FALSE	0.93
AKT1_EPRS1_999_S	AKT1	P31749	SerThr	SerThr	AGC	EPRS1	P07814	NQGGGLsssGAGEGQ	999	S	999_S	0.7154	0	TRUE	FALSE	FALSE	0.55
AKT1_ERF_531_S	AKT1	P31749	SerThr	SerThr	AGC	ERF	P50548	PLtPRRVssDLQHAT	531	S	531_S	0.9679	0	FALSE	FALSE	FALSE	0.54
AKT1_ESR1_167_S	AKT1	P31749	SerThr	SerThr	AGC	ESR1	P03372	GGRERLAsTNDkGSM	167	S	167_S	0.9672	0	TRUE	FALSE	FALSE	0.99
AKT1_ESR1_305_S	AKT1	P31749	SerThr	SerThr	AGC	ESR1	P03372	IkRSkkNsLALSLtA	305	S	305_S	0.9689	0	TRUE	FALSE	FALSE	0.99
AKT1_EYA1_299_S	AKT1	P31749	SerThr	SerThr	AGC	EYA1	Q99502	SDRLRRGsDGKsRGR	299	S	299_S	0.994	0	TRUE	FALSE	FALSE	0.99
AKT1_EZH2_21_S	AKT1	P31749	SerThr	SerThr	AGC	EZH2	Q15910	CWRKRVksEyMRLRQ	21	S	21_S	0.971	0	TRUE	FALSE	FALSE	0.99
AKT1_FAF1_582_S	AKT1	P31749	SerThr	SerThr	AGC	FAF1	Q9UNN5	kLRIRtPsGEFLERR	582	S	582_S	0.8661	0	TRUE	FALSE	FALSE	0.84
AKT1_FAM117A_145_S	AKT1	P31749	SerThr	SerThr	AGC	FAM117A	Q9C073	CAHKRsAsWGstDHR	145	S	145_S	0.9483	0	FALSE	TRUE	FALSE	0.51
AKT1_FAM117B_273_S	AKT1	P31749	SerThr	SerThr	AGC	FAM117B	Q6P1L5	GsHKRsAsWGstDQL	273	S	273_S	0.9483	0	FALSE	FALSE	FALSE	0.54
AKT1_FAM13A_652_S	AKT1	P31749	SerThr	SerThr	AGC	FAM13A	O94988	FMRRRsSsLGsYDDE	652	S	652_S	0.9822	0	FALSE	FALSE	FALSE	0.82
AKT1_FAM13B_556_S	AKT1	P31749	SerThr	SerThr	AGC	FAM13B	Q9NYF5	FTRIRRSsFSSKDEK	556	S	556_S	0.9997	0	FALSE	FALSE	FALSE	0.57
AKT1_FAM167A_45_S	AKT1	P31749	SerThr	SerThr	AGC	FAM167A	Q96KS9	RLETRRPsYLEWQAR	45	S	45_S	0.9766	0	FALSE	FALSE	FALSE	0.5
AKT1_FAM53C_232_S	AKT1	P31749	SerThr	SerThr	AGC	FAM53C	Q9NYF3	CPPQRRFsLsPsLGP	232	S	232_S	0.989	0	FALSE	FALSE	FALSE	0.52
AKT1_FAM83H_892_S	AKT1	P31749	SerThr	SerThr	AGC	FAM83H	Q6ZRV2	GFstRRGsPttGFIE	892	S	892_S	0.9803	0	FALSE	FALSE	FALSE	0.59
AKT1_FAM83H_1003_S	AKT1	P31749	SerThr	SerThr	AGC	FAM83H	Q6ZRV2	PEsPRRLsLGQGDst	1003	S	1003_S	0.9936	0	FALSE	FALSE	FALSE	0.62
AKT1_FANCA_1149_S	AKT1	P31749	SerThr	SerThr	AGC	FANCA	O15360	CLRSRDPsLMVDFIL	1149	S	1149_S	0.8694	0	TRUE	FALSE	FALSE	0.82
AKT1_FBXO34_154_S	AKT1	P31749	SerThr	SerThr	AGC	FBXO34	Q9NWN3	ATKRRKKsGDLKKAK	154	S	154_S	0.9958	0	FALSE	FALSE	FALSE	0.55
AKT1_FBXW7_18_S	AKT1	P31749	SerThr	SerThr	AGC	FBXW7	Q969H0	KRRRTGGsLRGNPSs	18	S	18_S	0.9461	0	FALSE	FALSE	FALSE	0.5
AKT1_FBXW7_227_S	AKT1	P31749	SerThr	SerThr	AGC	FBXW7	Q969H0	QQRRRITsVQPPTGL	227	S	227_S	0.9903	0	TRUE	FALSE	FALSE	0.99
AKT1_FGFR1_450_S	AKT1	P31749	SerThr	SerThr	AGC	FGFR1	P11362	LVRPsRLsssGtPML	450	S	450_S	0.9359	0	FALSE	FALSE	FALSE	0.52
AKT1_FIP1L1_492_S	AKT1	P31749	SerThr	SerThr	AGC	FIP1L1	Q6UN15	RERERDHsPtPsVFN	492	S	492_S	0.7716	0	FALSE	FALSE	FALSE	0.51
AKT1_FIP1L1_554_S	AKT1	P31749	SerThr	SerThr	AGC	FIP1L1	Q6UN15	NsRRRHEsEEGDsHR	554	S	554_S	0.8878	0	FALSE	FALSE	FALSE	0.66
AKT1_FKBP15_956_S	AKT1	P31749	SerThr	SerThr	AGC	FKBP15	Q5T1M5	EERPRRPsQEQsAsA	956	S	956_S	0.9922	0	FALSE	FALSE	FALSE	0.59
AKT1_FLCN_62_S	AKT1	P31749	SerThr	SerThr	AGC	FLCN	Q8NFG4	NSRMRAHsPAEGAsV	62	S	62_S	0.9265	0	TRUE	FALSE	FALSE	0.87
AKT1_FLG_1630_S	AKT1	P31749	SerThr	SerThr	AGC	FLG	P20930	REQSRHGsRNPRSHQ	1630	S	1630_S	0.9668	0	FALSE	FALSE	FALSE	0.53
AKT1_FLII_436_S	AKT1	P31749	SerThr	SerThr	AGC	FLII	Q13045	RLRRRKDsAQDDQAK	436	S	436_S	0.9754	0	TRUE	FALSE	FALSE	0.92
AKT1_FLNA_2152_S	AKT1	P31749	SerThr	SerThr	AGC	FLNA	P21333	tRRRRAPsVANVGsH	2152	S	2152_S	0.9929	0	TRUE	FALSE	FALSE	0.99
AKT1_FLNB_2107_S	AKT1	P31749	SerThr	SerThr	AGC	FLNB	O75369	tRtSRAPsVAtVGsI	2107	S	2107_S	0.9443	0	FALSE	FALSE	FALSE	0.7
AKT1_FLNC_2233_S	AKT1	P31749	SerThr	SerThr	AGC	FLNC	Q14315	LGRERLGsFGsItRQ	2233	S	2233_S	0.9872	0	TRUE	FALSE	FALSE	0.94
AKT1_FOXA2_156_T	AKT1	P31749	SerThr	SerThr	AGC	FOXA2	Q9Y261	KTYRRSYtHAKPPYS	156	T	156_T	0.9732	0	TRUE	FALSE	FALSE	0.91
AKT1_FOXG1_279_T	AKT1	P31749	SerThr	SerThr	AGC	FOXG1	P55316	KLRRRsttsRAKLAF	279	T	279_T	0.9931	0	TRUE	FALSE	FALSE	0.94
AKT1_FOXO1_24_T	AKT1	P31749	SerThr	SerThr	AGC	FOXO1	Q12778	LPRPRsCtWPLPRPE	24	T	24_T	0.9395	0	TRUE	FALSE	FALSE	0.82
AKT1_FOXO1_256_S	AKT1	P31749	SerThr	SerThr	AGC	FOXO1	Q12778	sPrRrAAsMDNNskF	256	S	256_S	0.9911	0	TRUE	FALSE	FALSE	0.94
AKT1_FOXO1_319_S	AKT1	P31749	SerThr	SerThr	AGC	FOXO1	Q12778	TFRPRtssNAstIsG	319	S	319_S	0.9517	0	TRUE	FALSE	FALSE	0.93
AKT1_FOXO3_32_T	AKT1	P31749	SerThr	SerThr	AGC	FOXO3	O43524	QsRPRsCtWPLQRPE	32	T	32_T	0.9286	0	TRUE	FALSE	FALSE	0.98
AKT1_FOXO3_253_S	AKT1	P31749	SerThr	SerThr	AGC	FOXO3	O43524	APRRRAVsMDNSNkY	253	S	253_S	0.9806	0	TRUE	FALSE	FALSE	0.99
AKT1_FOXO4_32_T	AKT1	P31749	SerThr	SerThr	AGC	FOXO4	P98177	QsRPRsCtWPLPRPE	32	T	32_T	0.9395	0	TRUE	FALSE	FALSE	0.9
AKT1_FOXO4_197_S	AKT1	P31749	SerThr	SerThr	AGC	FOXO4	P98177	APRRRAAsMDsSSKL	197	S	197_S	0.9866	0	TRUE	FALSE	FALSE	0.91
AKT1_FOXO4_262_S	AKT1	P31749	SerThr	SerThr	AGC	FOXO4	P98177	TFRPRSssNAsSVsT	262	S	262_S	0.9517	0	TRUE	FALSE	FALSE	0.99
AKT1_FRS2_327_S	AKT1	P31749	SerThr	SerThr	AGC	FRS2	Q8WU20	VRRGRLtstsTSDTQ	327	S	327_S	0.9752	0	FALSE	FALSE	FALSE	0.66
AKT1_FRYL_1959_T	AKT1	P31749	SerThr	SerThr	AGC	FRYL	O94915	GDRRRsNtLDIMDGR	1959	T	1959_T	0.969	0	FALSE	FALSE	FALSE	0.69
AKT1_GAB2_159_S	AKT1	P31749	SerThr	SerThr	AGC	GAB2	Q9UQC2	LLRERKSsAPSHsSQ	159	S	159_S	0.9714	0	TRUE	FALSE	FALSE	0.99
AKT1_GAB2_391_T	AKT1	P31749	SerThr	SerThr	AGC	GAB2	Q9UQC2	AtIPRRNtLPAMDNS	391	T	391_T	0.9818	0	FALSE	FALSE	FALSE	0.82
AKT1_GABRR3_427_S	AKT1	P31749	SerThr	SerThr	AGC	GABRR3	A8MPY1	SRIKRRKsLGGHVGR	427	S	427_S	0.9993	0	FALSE	FALSE	FALSE	0.58
AKT1_GAS2L1_316_S	AKT1	P31749	SerThr	SerThr	AGC	GAS2L1	Q99501	PGsERRGsRPEMtPV	316	S	316_S	0.9736	0	FALSE	FALSE	FALSE	0.5
AKT1_GAS2L1_352_S	AKT1	P31749	SerThr	SerThr	AGC	GAS2L1	Q99501	HPRSRRysGDsDssA	352	S	352_S	0.9913	0	FALSE	FALSE	FALSE	0.52
AKT1_GATA1_310_S	AKT1	P31749	SerThr	SerThr	AGC	GATA1	P15976	QtRNRKAsGkGkkkR	310	S	310_S	0.9931	0	TRUE	FALSE	FALSE	0.97
AKT1_GATA1_319_S	AKT1	P31749	SerThr	SerThr	AGC	GATA1	P15976	kGkkkRGssLGGtGA	319	S	319_S	0.9954	0	FALSE	FALSE	FALSE	0.52
AKT1_GATA2_401_S	AKT1	P31749	SerThr	SerThr	AGC	GATA2	P23769	QTRNRKMsNKSKKSK	401	S	401_S	0.9965	0	TRUE	FALSE	FALSE	0.99
AKT1_GATA4_262_S	AKT1	P31749	SerThr	SerThr	AGC	GATA4	P43694	IkPQRRLsAsRRVGL	262	S	262_S	0.9961	0	FALSE	FALSE	FALSE	0.53
AKT1_GIGYF2_236_S	AKT1	P31749	SerThr	SerThr	AGC	GIGYF2	Q6Y7W6	GERWRPHsPDGPRsA	236	S	236_S	0.9411	0	FALSE	FALSE	FALSE	0.73
AKT1_GIT1_410_S	AKT1	P31749	SerThr	SerThr	AGC	GIT1	Q9Y2X7	TRSNRARsMDssDLs	410	S	410_S	0.9545	0	FALSE	FALSE	FALSE	0.66
AKT1_GJA1_369_S	AKT1	P31749	SerThr	SerThr	AGC	GJA1	P17302	RPssRAssRAssRPR	369	S	369_S	0.9331	0	FALSE	FALSE	FALSE	0.73
AKT1_GJA1_373_S	AKT1	P31749	SerThr	SerThr	AGC	GJA1	P17302	RAssRAssRPRPDDL	373	S	373_S	0.9716	0	TRUE	FALSE	FALSE	0.82
AKT1_GJB1_233_S	AKT1	P31749	SerThr	SerThr	AGC	GJB1	P08034	NPPsRKGsGFGHRLs	233	S	233_S	0.9746	0	FALSE	FALSE	FALSE	0.51
AKT1_GLCCI1_223_S	AKT1	P31749	SerThr	SerThr	AGC	GLCCI1	Q86VQ1	RSHQRsAsWGSADQL	223	S	223_S	0.9129	0	FALSE	FALSE	TRUE	0.55
AKT1_GLI1_84_S	AKT1	P31749	SerThr	SerThr	AGC	GLI1	P08151	LTKKRALsISPLSDA	84	S	84_S	0.9829	0	FALSE	FALSE	FALSE	0.52
AKT1_GLI1_560_S	AKT1	P31749	SerThr	SerThr	AGC	GLI1	P08151	YTVSRRSsLASPFPP	560	S	560_S	0.9943	0	FALSE	FALSE	FALSE	0.62
AKT1_GNPDA1_161_T	AKT1	P31749	SerThr	SerThr	AGC	GNPDA1	P46926	VSRtRVktLAMDtIL	161	T	161_T	0.9527	0	FALSE	FALSE	FALSE	0.64
AKT1_GOLGA3_389_S	AKT1	P31749	SerThr	SerThr	AGC	GOLGA3	Q08378	EVRsRRDsICssVsL	389	S	389_S	0.9986	0	FALSE	FALSE	FALSE	0.61
AKT1_GOLGA4_39_T	AKT1	P31749	SerThr	SerThr	AGC	GOLGA4	Q13439-5	PTRMRsRtSsFtEQL	39	T	39_T	0.9574	0	FALSE	FALSE	FALSE	0.52
AKT1_GPBP1_49_S	AKT1	P31749	SerThr	SerThr	AGC	GPBP1	Q86WP2	VNRRRHNssDGFDsA	49	S	49_S	0.9861	0	FALSE	FALSE	FALSE	0.85
AKT1_GPBP1L1_49_S	AKT1	P31749	SerThr	SerThr	AGC	GPBP1L1	Q9HC44	VSRRRHNssDGFFNN	49	S	49_S	0.9861	0	FALSE	FALSE	FALSE	0.79
AKT1_GPBP1L1_319_T	AKT1	P31749	SerThr	SerThr	AGC	GPBP1L1	Q9HC44	TKLTRRTtDRKSEFL	319	T	319_T	0.9809	0	FALSE	FALSE	FALSE	0.52
AKT1_GPR179_1184_T	AKT1	P31749	SerThr	SerThr	AGC	GPR179	Q6PRD1	EDRGRRMtQGLGERK	1184	T	1184_T	0.9974	0	FALSE	FALSE	FALSE	0.52
AKT1_GPR179_1513_S	AKT1	P31749	SerThr	SerThr	AGC	GPR179	Q6PRD1	EKASRKGsFGEMGEQ	1513	S	1513_S	0.981	0	FALSE	FALSE	FALSE	0.53
AKT1_GPX1_180_S	AKT1	P31749	SerThr	SerThr	AGC	GPX1	P07203	GVPLRRYsRRFQTID	180	S	180_S	0.998	0	FALSE	FALSE	FALSE	0.52
AKT1_GRHL1_77_S	AKT1	P31749	SerThr	SerThr	AGC	GRHL1	Q9NZI5	VPRERRssTAKPEVE	77	S	77_S	0.9991	0	FALSE	FALSE	FALSE	0.52
AKT1_GRIN1_896_S	AKT1	P31749	SerThr	SerThr	AGC	GRIN1	Q05586	SsFKRRRssKDtstG	896	S	896_S	0.9962	0	FALSE	FALSE	FALSE	0.61
AKT1_GRM7_862_S	AKT1	P31749	SerThr	SerThr	AGC	GRM7	Q14831	NVQKRKRsFKAVVTA	862	S	862_S	0.996	0	FALSE	FALSE	FALSE	0.59
AKT1_GSE1_828_S	AKT1	P31749	SerThr	SerThr	AGC	GSE1	Q14687	MLRERsPsPPtIQSK	828	S	828_S	0.8507	0	FALSE	FALSE	FALSE	0.51
AKT1_GSK3A_21_S	AKT1	P31749	SerThr	SerThr	AGC	GSK3A	P49840	sGrARtssFAEPGGG	21	S	21_S	0.9773	0	TRUE	TRUE	FALSE	0.96
AKT1_GSK3B_9_S	AKT1	P31749	SerThr	SerThr	AGC	GSK3B	P49841	SGRPRttsFAEsCkP	9	S	9_S	0.9623	0	TRUE	FALSE	FALSE	0.99
AKT1_GTF2F1_377_S	AKT1	P31749	SerThr	SerThr	AGC	GTF2F1	P35269	PKRERKPsGGssRGN	377	S	377_S	0.9796	0	FALSE	FALSE	FALSE	0.79
AKT1_GTF2F1_385_S	AKT1	P31749	SerThr	SerThr	AGC	GTF2F1	P35269	GGssRGNsRPGtPsA	385	S	385_S	0.9277	0	FALSE	FALSE	FALSE	0.69
AKT1_GTF2I_371_S	AKT1	P31749	SerThr	SerThr	AGC	GTF2I	P78347-2	GIPFRRPsTYGIPRL	371	S	371_S	0.987	0	FALSE	FALSE	FALSE	0.52
AKT1_GYS1_641_S	AKT1	P31749	SerThr	SerThr	AGC	GYS1	P13807	yRyPRPAsVPPsPsL	641	S	641_S	0.8336	0	FALSE	FALSE	FALSE	0.67
AKT1_H2AX_16_S	AKT1	P31749	SerThr	SerThr	AGC	H2AX	P16104	kARAkAksRSsrAGL	16	S	16_S	0.9709	0	FALSE	FALSE	FALSE	0.54
AKT1_H2BC11_36_S	AKT1	P31749	SerThr	SerThr	AGC	H2BC11	P06899	RKRSRkEsysIyVyk	36	S	36_S	0.9498	0	TRUE	FALSE	FALSE	0.7
AKT1_H2BC13_32_S	AKT1	P31749	SerThr	SerThr	AGC	H2BC13	Q99880	DGKKRKRsRkEsysV	32	S	32_S	0.9925	0	FALSE	FALSE	FALSE	0.56
AKT1_H2BC18_36_S	AKT1	P31749	SerThr	SerThr	AGC	H2BC18	Q5QNW6	RKRsRkEsysVyVyk	36	S	36_S	0.9469	0	TRUE	FALSE	FALSE	0.67
AKT1_H2BC3_32_S	AKT1	P31749	SerThr	SerThr	AGC	H2BC3	P33778	DGKkRKRsRkEsysI	32	S	32_S	0.9925	0	FALSE	FALSE	FALSE	0.58
AKT1_H2BC3_36_S	AKT1	P31749	SerThr	SerThr	AGC	H2BC3	P33778	RKRsRkEsysIyVyk	36	S	36_S	0.9498	0	TRUE	FALSE	FALSE	0.71
AKT1_H3C1_45_T	AKT1	P31749	SerThr	SerThr	AGC	H3C1	P68431	PHryrPGtVALrEIR	45	T	45_T	0.9596	0	TRUE	FALSE	FALSE	0.79
AKT1_H3C14_45_T	AKT1	P31749	SerThr	SerThr	AGC	H3C14	Q71DI3	PHryrPGtVALrEIR	45	T	45_T	0.9596	0	TRUE	FALSE	FALSE	0.69
AKT1_HBP1_380_S	AKT1	P31749	SerThr	SerThr	AGC	HBP1	O60381	MARQRrAsLsCGGPG	380	S	380_S	0.9979	0	FALSE	FALSE	FALSE	0.76
AKT1_HBP1_509_S	AKT1	P31749	SerThr	SerThr	AGC	HBP1	O60381	WkRKRTNsGSQQH__	509	S	509_S	0.9808	0	FALSE	FALSE	FALSE	0.57
AKT1_HDAC4_632_S	AKT1	P31749	SerThr	SerThr	AGC	HDAC4	P56524	RPLSRAQssPAsAtF	632	S	632_S	0.9052	0	FALSE	FALSE	FALSE	0.53
AKT1_HDAC7_486_S	AKT1	P31749	SerThr	SerThr	AGC	HDAC7	Q8WUI4	RPLsRAQssPAAPAs	486	S	486_S	0.9052	0	FALSE	FALSE	FALSE	0.52
AKT1_HDAC7_573_S	AKT1	P31749	SerThr	SerThr	AGC	HDAC7	Q8WUI4	CLRGRkAsLEELQSV	573	S	573_S	0.955	0	FALSE	FALSE	FALSE	0.53
AKT1_HDGFL2_454_S	AKT1	P31749	SerThr	SerThr	AGC	HDGFL2	Q7Z4V5	VERTRKRsEGFsMDR	454	S	454_S	0.98	0	FALSE	TRUE	FALSE	0.56
AKT1_HELZ_1763_S	AKT1	P31749	SerThr	SerThr	AGC	HELZ	P42694	PLyQRRIssssVQPC	1763	S	1763_S	0.9625	0	FALSE	FALSE	FALSE	0.62
AKT1_HES5_34_S	AKT1	P31749	SerThr	SerThr	AGC	HES5	Q5TA89	MRRDRINssIEQLKL	34	S	34_S	0.9359	0	TRUE	FALSE	FALSE	0.51
AKT1_HIF3A_526_S	AKT1	P31749	SerThr	SerThr	AGC	HIF3A	Q9Y2N7	VPRPRARsFHGLSPP	526	S	526_S	0.9972	0	TRUE	FALSE	FALSE	0.7
AKT1_HJURP_486_S	AKT1	P31749	SerThr	SerThr	AGC	HJURP	Q8NCD3	GLEtRRLsLPssKAK	486	S	486_S	0.9836	0	TRUE	FALSE	FALSE	0.82
AKT1_HK2_473_T	AKT1	P31749	SerThr	SerThr	AGC	HK2	P52789	QHRARQktLEHLQLS	473	T	473_T	0.9475	0	TRUE	FALSE	FALSE	0.69
AKT1_HMGA1_64_S	AKT1	P31749	SerThr	SerThr	AGC	HMGA1	P17096	PrGrPkGskNkGAAk	64	S	64_S	0.9439	0	FALSE	FALSE	FALSE	0.53
AKT1_HMOX1_188_S	AKT1	P31749	SerThr	SerThr	AGC	HMOX1	P09601	LYRSRMNsLEMtPAV	188	S	188_S	0.9363	0	TRUE	FALSE	FALSE	0.84
AKT1_HNF4A_143_S	AKT1	P31749	SerThr	SerThr	AGC	HNF4A	P41235	RIstRRssyEDssLP	143	S	143_S	0.9522	0	FALSE	FALSE	FALSE	0.52
AKT1_HNRNPA1_199_S	AKT1	P31749	SerThr	SerThr	AGC	HNRNPA1	P09651	sQrGrsGsGNFGGGr	199	S	199_S	0.9668	0	TRUE	FALSE	FALSE	0.7
AKT1_HSD17B4_318_S	AKT1	P31749	SerThr	SerThr	AGC	HSD17B4	P51659	NHtSRAtstATsGFA	318	S	318_S	0.9316	0	FALSE	FALSE	FALSE	0.62
AKT1_HSF1_121_S	AKT1	P31749	SerThr	SerThr	AGC	HSF1	Q00613	NIkRkVtsVSTLksE	121	S	121_S	0.9305	0	FALSE	FALSE	FALSE	0.5
AKT1_HSF1_142_T	AKT1	P31749	SerThr	SerThr	AGC	HSF1	Q00613	DsVTKLLtDVQLMKG	142	T	142_T	0.6315	0	TRUE	FALSE	FALSE	0.59
AKT1_HSF1_230_S	AKT1	P31749	SerThr	SerThr	AGC	HSF1	Q00613	PkYSRQFsLEHVHGS	230	S	230_S	0.8525	0	TRUE	FALSE	FALSE	0.69
AKT1_HSF1_527_T	AKT1	P31749	SerThr	SerThr	AGC	HSF1	Q00613	PPKAkDPtVS_____	527	T	527_T	0.7164	0	TRUE	FALSE	FALSE	0.64
AKT1_HSPB1_78_S	AKT1	P31749	SerThr	SerThr	AGC	HSPB1	P04792	PAysRALsRQLssGV	78	S	78_S	0.9229	0	FALSE	FALSE	FALSE	0.54
AKT1_HSPB1_82_S	AKT1	P31749	SerThr	SerThr	AGC	HSPB1	P04792	RALsRQLssGVsEIr	82	S	82_S	0.8882	0	TRUE	FALSE	TRUE	0.93
AKT1_HSPG2_2476_S	AKT1	P31749	SerThr	SerThr	AGC	HSPG2	P98160	TWHKRGGsLPARHQV	2476	S	2476_S	0.9786	0	FALSE	FALSE	FALSE	0.5
AKT1_HTRA2_212_S	AKT1	P31749	SerThr	SerThr	AGC	HTRA2	O43464	RVRVRLLsGDTYEAV	212	S	212_S	0.9191	0	TRUE	FALSE	FALSE	0.76
AKT1_HTT_419_S	AKT1	P31749	SerThr	SerThr	AGC	HTT	P42858	GGRsRsGsIVELIAG	419	S	419_S	0.9646	0	TRUE	FALSE	FALSE	0.85
AKT1_HUWE1_649_S	AKT1	P31749	SerThr	SerThr	AGC	HUWE1	Q7Z6Z7	AMRRRRssDPLGDtA	649	S	649_S	0.9954	0	FALSE	FALSE	FALSE	0.79
AKT1_IBTK_992_S	AKT1	P31749	SerThr	SerThr	AGC	IBTK	Q9P2D0	KPRKRsDssGGyNLs	992	S	992_S	0.9651	0	FALSE	FALSE	FALSE	0.67
AKT1_IGFALS_512_S	AKT1	P31749	SerThr	SerThr	AGC	IGFALS	P35858	LGRLRyLsLRNNsLR	512	S	512_S	0.9774	0	FALSE	FALSE	FALSE	0.54
AKT1_IKZF2_279_S	AKT1	P31749	SerThr	SerThr	AGC	IKZF2	Q9UKS7	NMGkRKsstPQkFVG	279	S	279_S	0.9909	0	FALSE	FALSE	FALSE	0.52
AKT1_IL16_966_S	AKT1	P31749	SerThr	SerThr	AGC	IL16	Q14005	MPsQRARsFPLtRsQ	966	S	966_S	0.9708	0	FALSE	FALSE	FALSE	0.56
AKT1_ILF3_647_S	AKT1	P31749	SerThr	SerThr	AGC	ILF3	Q12906	rGrGRGGsIRGRGRG	647	S	647_S	0.9978	0	TRUE	FALSE	FALSE	0.99
AKT1_ILK_181_T	AKT1	P31749	SerThr	SerThr	AGC	ILK	Q13418	RTRPRNGtLNkHsGI	181	T	181_T	0.9775	0	FALSE	FALSE	FALSE	0.82
AKT1_INCENP_72_S	AKT1	P31749	SerThr	SerThr	AGC	INCENP	Q9NQS7	RRKKRRIsyVQDENR	72	S	72_S	0.9905	0	FALSE	FALSE	FALSE	0.64
AKT1_ING5_148_S	AKT1	P31749	SerThr	SerThr	AGC	ING5	Q8WYH8	RGRGRRtsEEDtPkk	148	S	148_S	0.9571	0	FALSE	FALSE	FALSE	0.73
AKT1_INSR_929_S	AKT1	P31749	SerThr	SerThr	AGC	INSR	P06213	SVRIRATsLAGNGSW	929	S	929_S	0.9802	0	FALSE	FALSE	FALSE	0.53
AKT1_INVS_864_T	AKT1	P31749	SerThr	SerThr	AGC	INVS	Q9Y283	SGARRLEtstLSEDF	864	T	864_T	0.9161	0	TRUE	FALSE	FALSE	0.85
AKT1_INVS_866_T	AKT1	P31749	SerThr	SerThr	AGC	INVS	Q9Y283	ARRLEtstLSEDFQV	866	T	866_T	0.2811	0	TRUE	FALSE	FALSE	0.73
AKT1_IQGAP2_739_S	AKT1	P31749	SerThr	SerThr	AGC	IQGAP2	Q13576	RMAtARKsyLSRLQy	739	S	739_S	0.9625	0	FALSE	FALSE	FALSE	0.51
AKT1_IQSEC1_940_S	AKT1	P31749	SerThr	SerThr	AGC	IQSEC1	Q6DN90	GKRGRRssAGsLESN	940	S	940_S	0.9942	0	FALSE	FALSE	FALSE	0.58
AKT1_IRF2BP2_360_S	AKT1	P31749	SerThr	SerThr	AGC	IRF2BP2	Q7Z5L9	TARKRKPsPEPEGEV	360	S	360_S	0.9455	0	FALSE	FALSE	FALSE	0.66
AKT1_IRF2BPL_547_S	AKT1	P31749	SerThr	SerThr	AGC	IRF2BPL	Q9H1B7	sLRKRKAsPEPPDsA	547	S	547_S	0.969	0	FALSE	FALSE	FALSE	0.69
AKT1_IRS1_270_S	AKT1	P31749	SerThr	SerThr	AGC	IRS1	P35568	EFRPRsKsQSssNCs	270	S	270_S	0.9725	0	FALSE	FALSE	FALSE	0.74
AKT1_IRS1_307_S	AKT1	P31749	SerThr	SerThr	AGC	IRS1	P35568	TRRsRtEsItAtsPA	307	S	307_S	0.9289	0	FALSE	FALSE	FALSE	0.62
AKT1_IRS1_330_S	AKT1	P31749	SerThr	SerThr	AGC	IRS1	P35568	sFRVRAssDGEGtMS	330	S	330_S	0.906	0	FALSE	FALSE	FALSE	0.82
AKT1_IRS1_527_S	AKT1	P31749	SerThr	SerThr	AGC	IRS1	P35568	RFRKRtHsAGtsPtI	527	S	527_S	0.9641	0	FALSE	FALSE	FALSE	0.85
AKT1_IRS1_629_S	AKT1	P31749	SerThr	SerThr	AGC	IRS1	P35568	VPsGRKGsGDyMPMs	629	S	629_S	0.9476	0	TRUE	FALSE	FALSE	0.73
AKT1_IRS1_1100_S	AKT1	P31749	SerThr	SerThr	AGC	IRS1	P35568	QGCRRRHssEtFsSt	1100	S	1100_S	0.9916	0	FALSE	FALSE	FALSE	0.79
AKT1_IRS1_1101_S	AKT1	P31749	SerThr	SerThr	AGC	IRS1	P35568	GCRRRHssEtFsStP	1101	S	1101_S	0.9682	0	FALSE	FALSE	FALSE	0.93
AKT1_IRS2_306_S	AKT1	P31749	SerThr	SerThr	AGC	IRS2	Q9Y4H2	EFRPRsksQssGssA	306	S	306_S	0.9768	0	FALSE	FALSE	FALSE	0.62
AKT1_IRS2_577_S	AKT1	P31749	SerThr	SerThr	AGC	IRS2	Q9Y4H2	GLRKRtysLttPARQ	577	S	577_S	0.9905	0	FALSE	FALSE	FALSE	0.84
AKT1_IRS2_1148_S	AKT1	P31749	SerThr	SerThr	AGC	IRS2	Q9Y4H2	QGGRRRHssEtFSsT	1148	S	1148_S	0.9914	0	FALSE	FALSE	FALSE	0.62
AKT1_IRS2_1149_S	AKT1	P31749	SerThr	SerThr	AGC	IRS2	Q9Y4H2	GGRRRHssEtFSsTt	1149	S	1149_S	0.9682	0	FALSE	FALSE	FALSE	0.76
AKT1_ITCH_257_S	AKT1	P31749	SerThr	SerThr	AGC	ITCH	Q96J02	PsRPPRPsRPPPPTP	257	S	257_S	0.9561	0	TRUE	FALSE	FALSE	0.9
AKT1_ITGB3_779_T	AKT1	P31749	SerThr	SerThr	AGC	ITGB3	P05106	LyKEAtstFTNItyR	779	T	779_T	0.6643	0	TRUE	FALSE	FALSE	0.66
AKT1_ITGB4_397_S	AKT1	P31749	SerThr	SerThr	AGC	ITGB4	P16144	FQKTRTGsFHIRRGE	397	S	397_S	0.991	0	FALSE	FALSE	FALSE	0.51
AKT1_ITPR1_1764_S	AKT1	P31749	SerThr	SerThr	AGC	ITPR1	Q14643	RPsGRREsLtsFGNG	1764	S	1764_S	0.9747	0	FALSE	FALSE	FALSE	0.64
AKT1_ITPR1_2690_S	AKT1	P31749	SerThr	SerThr	AGC	ITPR1	Q14643	FPRMRAMsLVssDsE	2690	S	2690_S	0.9822	0	FALSE	FALSE	FALSE	0.66
AKT1_IWS1_720_S	AKT1	P31749	SerThr	SerThr	AGC	IWS1	Q96ST2	PQRRRMNstGGQtPR	720	S	720_S	0.994	0	TRUE	FALSE	FALSE	0.97
AKT1_IWS1_721_T	AKT1	P31749	SerThr	SerThr	AGC	IWS1	Q96ST2	QRRRMNstGGQtPRR	721	T	721_T	0.683	0	TRUE	FALSE	FALSE	0.7
AKT1_JPT1_87_S	AKT1	P31749	SerThr	SerThr	AGC	JPT1	Q9UK76-2	SGLQRRNssEAssGD	87	S	87_S	0.9755	0	FALSE	FALSE	FALSE	0.5
AKT1_KANK1_186_S	AKT1	P31749	SerThr	SerThr	AGC	KANK1	Q14678	FRRPRLAsFGGMGTT	186	S	186_S	0.9882	0	FALSE	FALSE	FALSE	0.62
AKT1_KANK1_325_S	AKT1	P31749	SerThr	SerThr	AGC	KANK1	Q14678	GVRKRsysAGNAsQL	325	S	325_S	0.968	0	FALSE	TRUE	FALSE	0.82
AKT1_KANK2_72_S	AKT1	P31749	SerThr	SerThr	AGC	KANK2	Q63ZY3	QRRPRLssLPRGPGS	72	S	72_S	0.9887	0	FALSE	FALSE	FALSE	0.85
AKT1_KANSL1_1068_S	AKT1	P31749	SerThr	SerThr	AGC	KANSL1	Q7Z3B3	ARCTRRTsGSKTGRE	1068	S	1068_S	0.991	0	FALSE	FALSE	FALSE	0.54
AKT1_KAT6A_369_T	AKT1	P31749	SerThr	SerThr	AGC	KAT6A	Q92794	RGRKRKItLSSQSAS	369	T	369_T	0.9842	0	TRUE	FALSE	FALSE	0.98
AKT1_KCNH2_897_T	AKT1	P31749	SerThr	SerThr	AGC	KCNH2	Q12809_VAR_014388	SFRRRtDtDtEQPGE	897	T	897_T	0.902	0	TRUE	FALSE	FALSE	0.52
AKT1_KCNK3_393_S	AKT1	P31749	SerThr	SerThr	AGC	KCNK3	O14649	GLMKRRssV______	393	S	393_S	0.998	0	FALSE	FALSE	FALSE	0.52
AKT1_KDM2B_820_S	AKT1	P31749	SerThr	SerThr	AGC	KDM2B	Q8NHM5	sGRKRASsLQTsPGs	820	S	820_S	0.9879	0	FALSE	FALSE	FALSE	0.53
AKT1_KDM5A_285_T	AKT1	P31749	SerThr	SerThr	AGC	KDM5A	P29375	QMRQRKGtLsVNFVD	285	T	285_T	0.9885	0	TRUE	FALSE	FALSE	0.99
AKT1_KDM5A_287_S	AKT1	P31749	SerThr	SerThr	AGC	KDM5A	P29375	RQRKGtLsVNFVDLY	287	S	287_S	0.8341	0	TRUE	FALSE	FALSE	0.79
AKT1_KDM5A_1225_T	AKT1	P31749	SerThr	SerThr	AGC	KDM5A	P29375	SRRPRLEtILSLLVS	1225	T	1225_T	0.9548	0	TRUE	FALSE	FALSE	0.99
AKT1_KDM5A_1255_S	AKT1	P31749	SerThr	SerThr	AGC	KDM5A	P29375	CLTERAMsWQDRARQ	1255	S	1255_S	0.9412	0	TRUE	FALSE	FALSE	0.97
AKT1_KHSRP_193_S	AKT1	P31749	SerThr	SerThr	AGC	KHSRP	Q92945	GLPERsVsLtGAPEs	193	S	193_S	0.8642	0	TRUE	FALSE	TRUE	0.69
AKT1_KIAA0930_353_S	AKT1	P31749	SerThr	SerThr	AGC	KIAA0930	Q6ICG6	NLRsRsLsGtGRsLV	353	S	353_S	0.9704	0	FALSE	FALSE	FALSE	0.5
AKT1_KIAA1210_314_S	AKT1	P31749	SerThr	SerThr	AGC	KIAA1210	Q9ULL0	PSRRRRLsIIPPVIQ	314	S	314_S	0.9999	0	FALSE	FALSE	FALSE	0.52
AKT1_KIAA1671_951_T	AKT1	P31749	SerThr	SerThr	AGC	KIAA1671	Q9BY89	MDRWRRRtLPPNVKF	951	T	951_T	0.9981	0	FALSE	FALSE	FALSE	0.52
AKT1_KIF1A_1370_S	AKT1	P31749	SerThr	SerThr	AGC	KIF1A	Q12756	GWRPRsDsLILDHQW	1370	S	1370_S	0.9442	0	FALSE	FALSE	FALSE	0.61
AKT1_KIF23_814_S	AKT1	P31749	SerThr	SerThr	AGC	KIF23	Q02241	LRHRRsRsAGDRWVD	814	S	814_S	0.9664	0	FALSE	FALSE	FALSE	0.61
AKT1_KIF23_911_S	AKT1	P31749	SerThr	SerThr	AGC	KIF23	Q02241	NGsRKRRsstVAPAQ	911	S	911_S	0.9889	0	FALSE	FALSE	FALSE	0.61
AKT1_KIF23_912_S	AKT1	P31749	SerThr	SerThr	AGC	KIF23	Q02241	GsRKRRsstVAPAQP	912	S	912_S	0.9996	0	FALSE	FALSE	FALSE	0.79
AKT1_KIF27_911_S	AKT1	P31749	SerThr	SerThr	AGC	KIF27	Q86VH2	NLkRRKGsFGSIDHL	911	S	911_S	0.9985	0	FALSE	FALSE	FALSE	0.55
AKT1_KIF4A_801_S	AKT1	P31749	SerThr	SerThr	AGC	KIF4A	O95239	KLRRRtFsLTEVRGQ	801	S	801_S	0.9654	0	FALSE	FALSE	FALSE	0.69
AKT1_KIFC1_359_T	AKT1	P31749	SerThr	SerThr	AGC	KIFC1	Q9BW19	RSDERRGtLsGAPAP	359	T	359_T	0.9847	0	FALSE	FALSE	FALSE	0.52
AKT1_KLC1_524_S	AKT1	P31749	SerThr	SerThr	AGC	KLC1	Q07866	EkRRsREsLNVDVVK	524	S	524_S	0.94	0	FALSE	FALSE	FALSE	0.67
AKT1_KLF2_327_T	AKT1	P31749	SerThr	SerThr	AGC	KLF2	Q9Y5W3	TRHYRKHtGHRPFQC	327	T	327_T	0.9893	0	FALSE	FALSE	FALSE	0.56
AKT1_KMT2A_532_S	AKT1	P31749	SerThr	SerThr	AGC	KMT2A	Q03164	DRRSRRysVsERsFG	532	S	532_S	0.999	0	FALSE	FALSE	FALSE	0.58
AKT1_KMT2A_2196_S	AKT1	P31749	SerThr	SerThr	AGC	KMT2A	Q03164	SIGSRRHstssLsPQ	2196	S	2196_S	0.9904	0	FALSE	FALSE	FALSE	0.5
AKT1_KMT2D_1331_S	AKT1	P31749	SerThr	SerThr	AGC	KMT2D	O14686-3	RGRARLKsTASSIET	1331	S	1331_S	0.983	0	TRUE	FALSE	FALSE	0.97
AKT1_KRT19_35_S	AKT1	P31749	SerThr	SerThr	AGC	KRT19	P08727	GVAFrAPsIHGGsGG	35	S	35_S	0.9785	0	TRUE	FALSE	FALSE	0.85
AKT1_LARP1_823_S	AKT1	P31749	SerThr	SerThr	AGC	LARP1	Q6PKG0	RKRKtRHssNPPLEs	823	S	823_S	0.9774	0	FALSE	FALSE	FALSE	0.66
AKT1_LARP1_847_S	AKT1	P31749	SerThr	SerThr	AGC	LARP1	Q6PKG0	EHRPRtAsIsssPsE	847	S	847_S	0.9613	0	FALSE	FALSE	FALSE	0.73
AKT1_LARP1_1056_S	AKT1	P31749	SerThr	SerThr	AGC	LARP1	Q6PKG0	EGRkRCPsQsssRPA	1056	S	1056_S	0.9882	0	FALSE	FALSE	FALSE	0.76
AKT1_LARP4B_498_S	AKT1	P31749	SerThr	SerThr	AGC	LARP4B	Q92615	LGrGrKNsFGyRKKR	498	S	498_S	0.9995	0	FALSE	FALSE	FALSE	0.82
AKT1_LARP7_298_S	AKT1	P31749	SerThr	SerThr	AGC	LARP7	Q4G0J3	RtGKRKRsssEDAEs	298	S	298_S	0.9804	0	FALSE	FALSE	FALSE	0.57
AKT1_LBR_84_S	AKT1	P31749	SerThr	SerThr	AGC	LBR	Q14739	GSRSRsRsRsPGRPP	84	S	84_S	0.9698	0	FALSE	FALSE	FALSE	0.5
AKT1_LBR_86_S	AKT1	P31749	SerThr	SerThr	AGC	LBR	Q14739	RSRsRsRsPGRPPKs	86	S	86_S	0.9799	0	FALSE	FALSE	FALSE	0.66
AKT1_LCP1_5_S	AKT1	P31749	SerThr	SerThr	AGC	LCP1	P13796	___MARGsVsDEEMM	5	S	5_S	0.8619	0	FALSE	FALSE	FALSE	0.52
AKT1_LDB1_302_S	AKT1	P31749	SerThr	SerThr	AGC	LDB1	Q86U70	KRRKRKMsGGstMSs	302	S	302_S	0.993	0	FALSE	FALSE	FALSE	0.82
AKT1_LEFTY1_79_S	AKT1	P31749	SerThr	SerThr	AGC	LEFTY1	O75610	RSRGKRFsQsFREVA	79	S	79_S	0.9942	0	FALSE	FALSE	FALSE	0.55
AKT1_LEO1_607_S	AKT1	P31749	SerThr	SerThr	AGC	LEO1	Q8WVC0	EERARIyssDsDEGs	607	S	607_S	0.9239	0	FALSE	FALSE	FALSE	0.58
AKT1_LIMA1_132_S	AKT1	P31749	SerThr	SerThr	AGC	LIMA1	Q9UHB6	HPRsRLRsPPEALVQ	132	S	132_S	0.9296	0	FALSE	FALSE	FALSE	0.66
AKT1_LIMA1_583_S	AKT1	P31749	SerThr	SerThr	AGC	LIMA1	Q9UHB6	KKLRRSssLKERsRP	583	S	583_S	0.9736	0	FALSE	FALSE	FALSE	0.66
AKT1_LIMCH1_377_S	AKT1	P31749	SerThr	SerThr	AGC	LIMCH1	Q9UPQ0	RWKSRRRsVsQDLIK	377	S	377_S	0.9981	0	FALSE	FALSE	TRUE	0.54
AKT1_LIMD2_29_S	AKT1	P31749	SerThr	SerThr	AGC	LIMD2	Q9BT23	STVQRSKsFSLRAQV	29	S	29_S	0.9755	0	FALSE	TRUE	FALSE	0.52
AKT1_LIMK2_289_S	AKT1	P31749	SerThr	SerThr	AGC	LIMK2	P53671	RsLRRsNsIsksPGP	289	S	289_S	0.9847	0	FALSE	FALSE	FALSE	0.62
AKT1_LIN9_65_S	AKT1	P31749	SerThr	SerThr	AGC	LIN9	Q5TKA1	sKRSRLFsDEDDRQI	65	S	65_S	0.7953	0	FALSE	FALSE	FALSE	0.5
AKT1_LMNA_301_S	AKT1	P31749	SerThr	SerThr	AGC	LMNA	P02545	QsRIRIDsLsAQLsQ	301	S	301_S	0.9394	0	TRUE	FALSE	FALSE	0.88
AKT1_LMNA_404_S	AKT1	P31749	SerThr	SerThr	AGC	LMNA	P02545-2	RsRGRAssHssQtQG	404	S	404_S	0.9786	0	TRUE	FALSE	FALSE	0.91
AKT1_LMNA_458_S	AKT1	P31749	SerThr	SerThr	AGC	LMNA	P02545-2	FVRLRNKsNEDQSMG	458	S	458_S	0.9109	0	FALSE	FALSE	TRUE	0.66
AKT1_LMNB2_316_S	AKT1	P31749	SerThr	SerThr	AGC	LMNB2	Q03252	EARMRLEsLsyQLsG	316	S	316_S	0.9657	0	FALSE	FALSE	FALSE	0.55
AKT1_LRBA_1605_S	AKT1	P31749	SerThr	SerThr	AGC	LRBA	P50851	SSARRRDsGIGEEtA	1605	S	1605_S	0.9919	0	FALSE	FALSE	FALSE	0.51
AKT1_LRRFIP1_65_T	AKT1	P31749	SerThr	SerThr	AGC	LRRFIP1	Q32MZ4	SRRSRRNtsAsDEDE	65	T	65_T	0.9954	0	FALSE	FALSE	FALSE	0.66
AKT1_LRRFIP1_120_S	AKT1	P31749	SerThr	SerThr	AGC	LRRFIP1	Q32MZ4-2	GTSSRRGsGDTSISI	120	S	120_S	0.9783	0	FALSE	FALSE	FALSE	0.69
AKT1_LRRFIP2_260_S	AKT1	P31749	SerThr	SerThr	AGC	LRRFIP2	Q9Y608	ASRGRREsVVsAADy	260	S	260_S	0.9953	0	FALSE	FALSE	FALSE	0.73
AKT1_LSR_493_S	AKT1	P31749	SerThr	SerThr	AGC	LSR	Q86X29	ARRPRARsVDALDDL	493	S	493_S	0.9762	0	FALSE	FALSE	FALSE	0.76
AKT1_LTB4R_320_S	AKT1	P31749	SerThr	SerThr	AGC	LTB4R	Q15722	sstRRGGsLGQTARS	320	S	320_S	0.9766	0	FALSE	FALSE	FALSE	0.55
AKT1_LTB4R2_324_T	AKT1	P31749	SerThr	SerThr	AGC	LTB4R2	Q9NPC1	GGRSREGtMELRTTP	324	T	324_T	0.894	0	TRUE	FALSE	FALSE	0.62
AKT1_LUC7L2_281_S	AKT1	P31749	SerThr	SerThr	AGC	LUC7L2	Q9Y383	REHRRHRsRsMsRER	281	S	281_S	0.9824	0	FALSE	FALSE	FALSE	0.51
AKT1_LUC7L2_323_S	AKT1	P31749	SerThr	SerThr	AGC	LUC7L2	Q9Y383	HQRSRHSsRDRsRER	323	S	323_S	0.9724	0	FALSE	FALSE	FALSE	0.56
AKT1_LYAR_276_S	AKT1	P31749	SerThr	SerThr	AGC	LYAR	Q9NX58	GKRKRRHsEVETDsk	276	S	276_S	0.992	0	FALSE	FALSE	FALSE	0.61
AKT1_MACF1_1376_S	AKT1	P31749	SerThr	SerThr	AGC	MACF1	Q9UPN3	GKRRRMLsSsDAITQ	1376	S	1376_S	0.9646	0	FALSE	FALSE	FALSE	0.64
AKT1_MACF1_7330_S	AKT1	P31749	SerThr	SerThr	AGC	MACF1	Q9UPN3	RAssRRGsDAsDFDL	7330	S	7330_S	0.9696	0	FALSE	FALSE	FALSE	0.62
AKT1_MACIR_132_S	AKT1	P31749	SerThr	SerThr	AGC	MACIR	Q96GV9	RRRRRMPssGDKCtK	132	S	132_S	0.9862	0	FALSE	FALSE	FALSE	0.54
AKT1_MAGI3_225_S	AKT1	P31749	SerThr	SerThr	AGC	MAGI3	Q5TCQ9	SQRKRTtsVSKMERM	225	S	225_S	0.9868	0	FALSE	FALSE	FALSE	0.56
AKT1_MAP1S_640_S	AKT1	P31749	SerThr	SerThr	AGC	MAP1S	Q66K74	IPRPRtPsPEsHRsP	640	S	640_S	0.8667	0	FALSE	FALSE	FALSE	0.66
AKT1_MAP2K1_298_S	AKT1	P31749	SerThr	SerThr	AGC	MAP2K1	Q02750	RtPGRPLssyGMDSR	298	S	298_S	0.8898	0	FALSE	FALSE	FALSE	0.54
AKT1_MAP2K4_80_S	AKT1	P31749	SerThr	SerThr	AGC	MAP2K4	P45985	IERLRtHsIESSGkL	80	S	80_S	0.9407	0	TRUE	FALSE	FALSE	0.91
AKT1_MAP3K11_477_T	AKT1	P31749	SerThr	SerThr	AGC	MAP3K11	Q16584	HVRRRRGtFKRSKLR	477	T	477_T	0.9999	0	TRUE	FALSE	FALSE	0.99
AKT1_MAP3K11_674_S	AKT1	P31749	SerThr	SerThr	AGC	MAP3K11	Q16584	PGRERGEsPTtPPTP	674	S	674_S	0.8754	0	TRUE	FALSE	FALSE	0.99
AKT1_MAP3K2_163_S	AKT1	P31749	SerThr	SerThr	AGC	MAP3K2	Q9Y2U5	GPtsRDRssPPPGyI	163	S	163_S	0.8607	0	FALSE	FALSE	FALSE	0.5
AKT1_MAP3K2_239_S	AKT1	P31749	SerThr	SerThr	AGC	MAP3K2	Q9Y2U5	SRMPRAQsyPDNHQE	239	S	239_S	0.8922	0	FALSE	FALSE	FALSE	0.51
AKT1_MAP3K2_331_S	AKT1	P31749	SerThr	SerThr	AGC	MAP3K2	Q9Y2U5	SRIRRRGsDIDNPtL	331	S	331_S	0.9852	0	FALSE	FALSE	FALSE	0.71
AKT1_MAP3K3_166_S	AKT1	P31749	SerThr	SerThr	AGC	MAP3K3	Q99759	EPRsRHLsVssQNPG	166	S	166_S	0.9836	0	FALSE	FALSE	FALSE	0.67
AKT1_MAP3K5_82_S	AKT1	P31749	SerThr	SerThr	AGC	MAP3K5	Q99683	SATRGRGssVGGGSr	82	S	82_S	0.9694	0	FALSE	FALSE	FALSE	0.54
AKT1_MAP3K5_83_S	AKT1	P31749	SerThr	SerThr	AGC	MAP3K5	Q99683	ATRGRGssVGGGSrR	83	S	83_S	0.9837	0	TRUE	FALSE	FALSE	0.99
AKT1_MAP3K8_400_S	AKT1	P31749	SerThr	SerThr	AGC	MAP3K8	P41279	EDQPRCQsLDSALLE	400	S	400_S	0.9236	0	TRUE	FALSE	FALSE	0.82
AKT1_MAP4K1_171_S	AKT1	P31749	SerThr	SerThr	AGC	MAP4K1	Q92918	AtLARRLsFIGtPyW	171	S	171_S	0.9967	0	FALSE	FALSE	FALSE	0.64
AKT1_MAP4K4_187_T	AKT1	P31749	SerThr	SerThr	AGC	MAP4K4	O95819	RtVGRRNtFIGtPyW	187	T	187_T	0.9968	0	FALSE	FALSE	FALSE	0.53
AKT1_MAPKAP1_86_T	AKT1	P31749	SerThr	SerThr	AGC	MAPKAP1	Q9BPZ7	GIRRRsNtAQRLERL	86	T	86_T	0.9787	0	TRUE	FALSE	FALSE	0.99
AKT1_MAPKAP1_510_S	AKT1	P31749	SerThr	SerThr	AGC	MAPKAP1	Q9BPZ7	RKLNRRtsFsFQKEK	510	S	510_S	0.9971	0	FALSE	FALSE	FALSE	0.79
AKT1_MAPRE2_222_S	AKT1	P31749	SerThr	SerThr	AGC	MAPRE2	Q15555	GstPsRPssAkRASS	222	S	222_S	0.9373	0	FALSE	FALSE	FALSE	0.55
AKT1_MAPT_531_S	AKT1	P31749	SerThr	SerThr	AGC	MAPT	P10636	GsRsRtPsLPtPPtR	531	S	531_S	0.9721	0	FALSE	FALSE	FALSE	0.55
AKT1_MARK3_507_T	AKT1	P31749	SerThr	SerThr	AGC	MARK3	P27448-3	GGMTRRNtyVCSERT	507	T	507_T	0.9893	0	FALSE	FALSE	FALSE	0.51
AKT1_MARK4_423_S	AKT1	P31749	SerThr	SerThr	AGC	MARK4	Q96L34	YHRQRRHsDFCGPSP	423	S	423_S	0.9906	0	FALSE	FALSE	FALSE	0.53
AKT1_MARVELD3_47_S	AKT1	P31749	SerThr	SerThr	AGC	MARVELD3	Q96A59	DPRRKRssDGNRRRD	47	S	47_S	0.9946	0	FALSE	FALSE	FALSE	0.57
AKT1_MAST1_799_S	AKT1	P31749	SerThr	SerThr	AGC	MAST1	Q9Y2H9	LGARRRFsALLEPSR	799	S	799_S	0.9872	0	FALSE	FALSE	FALSE	0.53
AKT1_MAST2_230_S	AKT1	P31749	SerThr	SerThr	AGC	MAST2	Q6P0Q8	RTDGRRWsLASLPSS	230	S	230_S	0.9822	0	FALSE	FALSE	FALSE	0.54
AKT1_MAST3_747_S	AKT1	P31749	SerThr	SerThr	AGC	MAST3	O60307	VDYGRRLsADIRLRs	747	S	747_S	0.9822	0	FALSE	FALSE	FALSE	0.53
AKT1_MAST4_1370_S	AKT1	P31749	SerThr	SerThr	AGC	MAST4	O15021	YRSGRRKsAGNIPLs	1370	S	1370_S	0.9887	0	FALSE	FALSE	FALSE	0.52
AKT1_MASTL_299_T	AKT1	P31749	SerThr	SerThr	AGC	MASTL	Q96GX5	QsRKRLAtSSAsSQS	299	T	299_T	0.9677	0	TRUE	FALSE	FALSE	0.74
AKT1_MATR3_598_S	AKT1	P31749	SerThr	SerThr	AGC	MATR3	P43243	KSRKRsysPDGkEsP	598	S	598_S	0.968	0	FALSE	FALSE	FALSE	0.79
AKT1_MAZ_385_T	AKT1	P31749	SerThr	SerThr	AGC	MAZ	P56270	kDRLRAHtVRHEEKV	385	T	385_T	0.9818	0	TRUE	FALSE	FALSE	0.99
AKT1_MB21D2_433_S	AKT1	P31749	SerThr	SerThr	AGC	MB21D2	Q8IYB1	LELQRRGsttsIPsP	433	S	433_S	0.9866	0	FALSE	FALSE	FALSE	0.54
AKT1_MCM4_13_S	AKT1	P31749	SerThr	SerThr	AGC	MCM4	P33991	stPsrrGsrrGrAtP	13	S	13_S	0.9995	0	FALSE	FALSE	FALSE	0.59
AKT1_MCRIP1_21_S	AKT1	P31749	SerThr	SerThr	AGC	MCRIP1	C9JLW8	kRtssPRsPPsSsEI	21	S	21_S	0.2049	0	FALSE	FALSE	FALSE	0.62
AKT1_MDM2_166_S	AKT1	P31749	SerThr	SerThr	AGC	MDM2	Q00987	SsRRRAIsEtEENsD	166	S	166_S	0.8597	0	TRUE	FALSE	FALSE	0.91
AKT1_MDM2_186_S	AKT1	P31749	SerThr	SerThr	AGC	MDM2	Q00987	RQRkRHksDsIsLsF	186	S	186_S	0.9672	0	TRUE	FALSE	FALSE	0.99
AKT1_MDM2_188_S	AKT1	P31749	SerThr	SerThr	AGC	MDM2	Q00987	RkRHksDsIsLsFDE	188	S	188_S	0.8933	0	TRUE	FALSE	FALSE	0.99
AKT1_MDM4_367_S	AKT1	P31749	SerThr	SerThr	AGC	MDM4	O15151	PDCRRtIsAPVVRPk	367	S	367_S	0.8053	0	TRUE	FALSE	FALSE	0.82
AKT1_ME2_9_S	AKT1	P31749	SerThr	SerThr	AGC	ME2	P23368	LSRLRVVsTTCTLAC	9	S	9_S	0.9019	0	TRUE	FALSE	FALSE	0.52
AKT1_MED14_151_S	AKT1	P31749	SerThr	SerThr	AGC	MED14	O60244	LVHARLPsFAIPYAI	151	S	151_S	0.9836	0	FALSE	FALSE	FALSE	0.51
AKT1_MEPCE_175_S	AKT1	P31749	SerThr	SerThr	AGC	MEPCE	Q7L2J0	KRRRRVNsDCDsVLP	175	S	175_S	0.9462	0	FALSE	FALSE	FALSE	0.76
AKT1_METTL1_27_S	AKT1	P31749	SerThr	SerThr	AGC	METTL1	Q9UBP6	YYRQrAHsNPMADHT	27	S	27_S	0.9651	0	TRUE	FALSE	TRUE	0.96
AKT1_MEX3C_537_S	AKT1	P31749	SerThr	SerThr	AGC	MEX3C	Q5U5Q3	MKTQRRGsQPstPRL	537	S	537_S	0.9902	0	FALSE	FALSE	FALSE	0.66
AKT1_MICAL1_818_S	AKT1	P31749	SerThr	SerThr	AGC	MICAL1	Q8TDZ2	PERQRLssLNLtPDP	818	S	818_S	0.9785	0	FALSE	FALSE	FALSE	0.5
AKT1_MIDEAS_572_S	AKT1	P31749	SerThr	SerThr	AGC	MIDEAS	Q6PJG2	VIVtRRRstRIPGtD	572	S	572_S	0.9985	0	FALSE	FALSE	FALSE	0.53
AKT1_MIER1_377_S	AKT1	P31749	SerThr	SerThr	AGC	MIER1	Q8N108	AAssRAPsPPPtAsN	377	S	377_S	0.8424	0	FALSE	FALSE	FALSE	0.53
AKT1_MIER1_483_S	AKT1	P31749	SerThr	SerThr	AGC	MIER1	Q8N108	AKRRRVNsNGKEsPG	483	S	483_S	0.9868	0	FALSE	FALSE	FALSE	0.76
AKT1_MINK1_187_T	AKT1	P31749	SerThr	SerThr	AGC	MINK1	Q8N4C8	RtVGRRNtFIGtPyW	187	T	187_T	0.9968	0	FALSE	FALSE	FALSE	0.73
AKT1_MITF_516_S	AKT1	P31749	SerThr	SerThr	AGC	MITF	O75030	KtssRRssMSMEETE	516	S	516_S	0.9878	0	TRUE	FALSE	FALSE	0.96
AKT1_MKI67_507_S	AKT1	P31749	SerThr	SerThr	AGC	MKI67	P46013	PLkRRRVsFGGHLRP	507	S	507_S	0.9997	0	FALSE	FALSE	FALSE	0.62
AKT1_MKI67_2382_S	AKT1	P31749	SerThr	SerThr	AGC	MKI67	P46013	ALRKRtPsAGKAMDt	2382	S	2382_S	0.9732	0	FALSE	FALSE	FALSE	0.53
AKT1_MSL2_345_S	AKT1	P31749	SerThr	SerThr	AGC	MSL2	Q9HCI7	LNRKRSRsESDsEkV	345	S	345_S	0.9268	0	FALSE	FALSE	FALSE	0.55
AKT1_MSN_558_T	AKT1	P31749	SerThr	SerThr	AGC	MSN	P26038	LGRDKyKtLRQIRQG	558	T	558_T	0.8908	0	TRUE	FALSE	FALSE	0.53
AKT1_MST1R_1394_S	AKT1	P31749	SerThr	SerThr	AGC	MST1R	Q04912	VRRPRPLsEPPRPT_	1394	S	1394_S	0.884	0	TRUE	FALSE	FALSE	0.97
AKT1_MTOR_2446_T	AKT1	P31749	SerThr	SerThr	AGC	MTOR	P42345	NKRsRtRtDsysAGQ	2446	T	2446_T	0.8987	0	TRUE	FALSE	FALSE	0.82
AKT1_MTOR_2448_S	AKT1	P31749	SerThr	SerThr	AGC	MTOR	P42345	RsRtRtDsysAGQsV	2448	S	2448_S	0.9359	0	TRUE	FALSE	FALSE	0.88
AKT1_MVD_96_S	AKT1	P31749	SerThr	SerThr	AGC	MVD	P53602	LARKRRNsRDGDPLP	96	S	96_S	0.9988	0	TRUE	FALSE	FALSE	0.88
AKT1_MXD1_145_S	AKT1	P31749	SerThr	SerThr	AGC	MXD1	Q05195	IERIRMDsIGSTVSS	145	S	145_S	0.9559	0	TRUE	FALSE	FALSE	0.99
AKT1_MYEF2_520_S	AKT1	P31749	SerThr	SerThr	AGC	MYEF2	Q9P2K5	GMRERIGskGNQIFV	520	S	520_S	0.9646	0	FALSE	FALSE	FALSE	0.53
AKT1_MYL12B_20_S	AKT1	P31749	SerThr	SerThr	AGC	MYL12B	O14950	KRPQRAtsNVFAMFD	20	S	20_S	0.9511	0	FALSE	FALSE	FALSE	0.59
AKT1_MYL9_20_S	AKT1	P31749	SerThr	SerThr	AGC	MYL9	P24844	KRPQRAtsNVFAMFD	20	S	20_S	0.9511	0	FALSE	FALSE	FALSE	0.53
AKT1_MYO3A_184_T	AKT1	P31749	SerThr	SerThr	AGC	MYO3A	Q8NEV4	stRHRRNtSVGtPFW	184	T	184_T	0.9984	0	FALSE	FALSE	FALSE	0.5
AKT1_MYO5A_1652_S	AKT1	P31749	SerThr	SerThr	AGC	MYO5A	Q9Y4I1	GLRKRtssIADEGtY	1652	S	1652_S	0.9587	0	FALSE	FALSE	FALSE	0.69
AKT1_MYO5B_1644_S	AKT1	P31749	SerThr	SerThr	AGC	MYO5B	Q9ULV0	GYRKRsSsMADGDNs	1644	S	1644_S	0.9752	0	FALSE	FALSE	FALSE	0.54
AKT1_MYO9B_2050_S	AKT1	P31749	SerThr	SerThr	AGC	MYO9B	Q13459	PPRRRPssFVTVrVK	2050	S	2050_S	0.987	0	FALSE	FALSE	FALSE	0.62
AKT1_NADK_44_S	AKT1	P31749	SerThr	SerThr	AGC	NADK	O95544	PIRGRAKsrsLsAsP	44	S	44_S	0.9821	0	FALSE	FALSE	FALSE	0.62
AKT1_NCAPD3_1372_S	AKT1	P31749	SerThr	SerThr	AGC	NCAPD3	P42695	KsRHRsRsLGVLPFt	1372	S	1372_S	0.9751	0	FALSE	FALSE	FALSE	0.61
AKT1_NCBP1_7_S	AKT1	P31749	SerThr	SerThr	AGC	NCBP1	Q09161	_MSRRRHsDENDGGQ	7	S	7_S	0.9758	0	FALSE	FALSE	FALSE	0.57
AKT1_NCBP1_21_T	AKT1	P31749	SerThr	SerThr	AGC	NCBP1	Q09161	QPHKRRKtsDANEtE	21	T	21_T	0.9943	0	FALSE	FALSE	FALSE	0.59
AKT1_NCBP1_22_S	AKT1	P31749	SerThr	SerThr	AGC	NCBP1	Q09161	PHKRRKtsDANEtED	22	S	22_S	0.9698	0	FALSE	FALSE	FALSE	0.74
AKT1_NCF1_304_S	AKT1	P31749	SerThr	SerThr	AGC	NCF1	P14598	GAPPRRssIRNAHsI	304	S	304_S	0.9986	0	TRUE	FALSE	FALSE	0.99
AKT1_NCF1_328_S	AKT1	P31749	SerThr	SerThr	AGC	NCF1	P14598	QDAYRRNsVRFLQQR	328	S	328_S	0.9981	0	TRUE	FALSE	FALSE	0.99
AKT1_NCK1_66_S	AKT1	P31749	SerThr	SerThr	AGC	NCK1	P16333	KNsARKAsIVkNLKD	66	S	66_S	0.9882	0	FALSE	FALSE	FALSE	0.53
AKT1_NCK1_85_S	AKT1	P31749	SerThr	SerThr	AGC	NCK1	P16333	GkVKRKPsVPdsAsP	85	S	85_S	0.9664	0	FALSE	FALSE	FALSE	0.69
AKT1_NCOA2_195_S	AKT1	P31749	SerThr	SerThr	AGC	NCOA2	Q15596	GEPPRRNsHTFNCRM	195	S	195_S	0.9944	0	FALSE	FALSE	FALSE	0.54
AKT1_NCOR1_1450_S	AKT1	P31749	SerThr	SerThr	AGC	NCOR1	O75376	tVRSRHtsVVsSGPs	1450	S	1450_S	0.9803	0	TRUE	FALSE	FALSE	0.92
AKT1_NDRG1_330_S	AKT1	P31749	SerThr	SerThr	AGC	NDRG1	Q92597	LMRsRtAsGssVtsL	330	S	330_S	0.9105	0	FALSE	FALSE	TRUE	0.79
AKT1_NDRG1_346_T	AKT1	P31749	SerThr	SerThr	AGC	NDRG1	Q92597	GtRsRsHtsEGtRsR	346	T	346_T	0.9059	0	FALSE	FALSE	FALSE	0.51
AKT1_NDRG1_366_T	AKT1	P31749	SerThr	SerThr	AGC	NDRG1	Q92597	GtRsRsHtsEGAHLD	366	T	366_T	0.9059	0	FALSE	FALSE	FALSE	0.73
AKT1_NDRG2_332_S	AKT1	P31749	SerThr	SerThr	AGC	NDRG2	Q9UN36	LsRsRtAsLtsAAsV	332	S	332_S	0.9501	0	TRUE	FALSE	TRUE	0.96
AKT1_NDRG2_348_T	AKT1	P31749	SerThr	SerThr	AGC	NDRG2	Q9UN36	GNRsRsRtLsQssEs	348	T	348_T	0.9636	0	TRUE	FALSE	FALSE	0.89
AKT1_NDRG2_350_S	AKT1	P31749	SerThr	SerThr	AGC	NDRG2	Q9UN36	RsRsRtLsQssEsGt	350	S	350_S	0.9375	0	FALSE	FALSE	FALSE	0.73
AKT1_NDRG3_331_S	AKT1	P31749	SerThr	SerThr	AGC	NDRG3	Q9UGV2	LARsRtHstsssLGs	331	S	331_S	0.9564	0	FALSE	FALSE	TRUE	0.84
AKT1_NDRG4_317_S	AKT1	P31749	SerThr	SerThr	AGC	NDRG4	Q9ULP0	LARSRtAsLtSAsSV	317	S	317_S	0.9501	0	FALSE	FALSE	FALSE	0.52
AKT1_NEDD4_747_S	AKT1	P31749	SerThr	SerThr	AGC	NEDD4	P46934	NHssRRGsLQAYTFE	747	S	747_S	0.9883	0	FALSE	FALSE	FALSE	0.73
AKT1_NEDD4L_367_T	AKT1	P31749	SerThr	SerThr	AGC	NEDD4L	Q96PU5	AGRARsstVtGGEEP	367	T	367_T	0.9639	0	FALSE	FALSE	FALSE	0.76
AKT1_NEDD4L_448_S	AKT1	P31749	SerThr	SerThr	AGC	NEDD4L	Q96PU5	IRRPRsLssPtVtLS	448	S	448_S	0.9338	0	FALSE	FALSE	FALSE	0.69
AKT1_NELFE_91_T	AKT1	P31749	SerThr	SerThr	AGC	NELFE	P18615	SGFKRsRtLEGkLKD	91	T	91_T	0.9618	0	FALSE	FALSE	FALSE	0.54
AKT1_NELFE_251_S	AKT1	P31749	SerThr	SerThr	AGC	NELFE	P18615	GPFRRsDsFPERRAP	251	S	251_S	0.9711	0	FALSE	FALSE	FALSE	0.66
AKT1_NET1_21_S	AKT1	P31749	SerThr	SerThr	AGC	NET1	Q7Z628	RRRsRRAsGLstEGA	21	S	21_S	0.9937	0	FALSE	FALSE	FALSE	0.64
AKT1_NEURL1B_64_S	AKT1	P31749	SerThr	SerThr	AGC	NEURL1B	A8MQ27	RRATRRNsFCNGVTF	64	S	64_S	0.9991	0	FALSE	FALSE	FALSE	0.56
AKT1_NF1_2813_S	AKT1	P31749	SerThr	SerThr	AGC	NF1	P21359-2	AGsFKRNsIKKIV__	2813	S	2813_S	0.9874	0	FALSE	FALSE	FALSE	0.51
AKT1_NF2_10_S	AKT1	P31749	SerThr	SerThr	AGC	NF2	P35240	GAIASRMsFSsLkRK	10	S	10_S	0.9093	0	TRUE	FALSE	FALSE	0.54
AKT1_NF2_230_T	AKT1	P31749	SerThr	SerThr	AGC	NF2	P35240	AIRNKKGtELLLGVD	230	T	230_T	0.8779	0	TRUE	FALSE	FALSE	0.87
AKT1_NF2_315_S	AKT1	P31749	SerThr	SerThr	AGC	NF2	P35240	MRRRKADsLEVQQMk	315	S	315_S	0.9389	0	TRUE	FALSE	FALSE	0.73
AKT1_NF2_518_S	AKT1	P31749	SerThr	SerThr	AGC	NF2	P35240	DTDMKRLsMEIEKEK	518	S	518_S	0.9045	0	TRUE	FALSE	FALSE	0.62
AKT1_NFATC4_272_S	AKT1	P31749	SerThr	SerThr	AGC	NFATC4	Q14934	PCGKRRYsSSGTPSS	272	S	272_S	0.9975	0	FALSE	FALSE	FALSE	0.69
AKT1_NFKB1_937_S	AKT1	P31749	SerThr	SerThr	AGC	NFKB1	P19838	ETsFRKLsFtEsLTS	937	S	937_S	0.9665	0	FALSE	FALSE	FALSE	0.54
AKT1_NGEF_16_S	AKT1	P31749	SerThr	SerThr	AGC	NGEF	Q8N5V2	LEKTRRKsAsDQWNT	16	S	16_S	0.9909	0	TRUE	FALSE	FALSE	0.52
AKT1_NGEF_18_S	AKT1	P31749	SerThr	SerThr	AGC	NGEF	Q8N5V2	KTRRKsAsDQWNTDN	18	S	18_S	0.8678	0	TRUE	FALSE	FALSE	0.76
AKT1_NHEJ1_181_T	AKT1	P31749	SerThr	SerThr	AGC	NHEJ1	Q9H9Q4	LIRDRLktEPFEENS	181	T	181_T	0.8739	0	TRUE	FALSE	FALSE	0.97
AKT1_NHERF1_156_T	AKT1	P31749	SerThr	SerThr	AGC	NHERF1	O14745	ELRPRLCtMKKGPsG	156	T	156_T	0.9879	0	TRUE	FALSE	FALSE	0.7
AKT1_NHS_401_T	AKT1	P31749	SerThr	SerThr	AGC	NHS	Q6T4R5	RKLRRRKtIsGIPRR	401	T	401_T	0.9987	0	FALSE	FALSE	FALSE	0.66
AKT1_NHSL2_134_S	AKT1	P31749	SerThr	SerThr	AGC	NHSL2	Q5HYW2-2	RFRERsLsVPTDSGT	134	S	134_S	0.9441	0	FALSE	FALSE	FALSE	0.67
AKT1_NIBAN1_602_S	AKT1	P31749	SerThr	SerThr	AGC	NIBAN1	Q9BZQ8	AsPARRAsAILPGVL	602	S	602_S	0.985	0	TRUE	FALSE	FALSE	0.76
AKT1_NKAP_80_S	AKT1	P31749	SerThr	SerThr	AGC	NKAP	Q8N5F7	RSRSRSRsRERPsAP	80	S	80_S	0.9793	0	FALSE	FALSE	FALSE	0.59
AKT1_NLRP3_5_S	AKT1	P31749	SerThr	SerThr	AGC	NLRP3	Q96P20	___MKMAsTRCKLAR	5	S	5_S	0.9083	0	TRUE	FALSE	FALSE	0.66
AKT1_NOS3_615_S	AKT1	P31749	SerThr	SerThr	AGC	NOS3	P29474	SYKIRFNsISCSDPL	615	S	615_S	0.9622	0	TRUE	FALSE	FALSE	0.67
AKT1_NOS3_633_S	AKT1	P31749	SerThr	SerThr	AGC	NOS3	P29474	WRRKRKEssNtDsAG	633	S	633_S	0.9837	0	FALSE	FALSE	FALSE	0.66
AKT1_NOS3_1177_S	AKT1	P31749	SerThr	SerThr	AGC	NOS3	P29474	TSRIRtQsFsLQERQ	1177	S	1177_S	0.9753	0	TRUE	FALSE	FALSE	0.85
AKT1_NPAP1_884_T	AKT1	P31749	SerThr	SerThr	AGC	NPAP1	Q9NZP6	AQADRRPtTTSSHPL	884	T	884_T	0.974	0	FALSE	FALSE	FALSE	0.52
AKT1_NPHP3_44_S	AKT1	P31749	SerThr	SerThr	AGC	NPHP3	Q7Z494	KARLLRNsFRrGAGA	44	S	44_S	0.9919	0	FALSE	FALSE	FALSE	0.54
AKT1_NPM1_48_S	AKT1	P31749	SerThr	SerThr	AGC	NPM1	P06748	QLsLrTVsLGAGAkD	48	S	48_S	0.8553	0	TRUE	FALSE	FALSE	0.55
AKT1_NR3C1_134_S	AKT1	P31749	SerThr	SerThr	AGC	NR3C1	P04150	ANLNRstsVPENPkS	134	S	134_S	0.8694	0	TRUE	FALSE	FALSE	0.7
AKT1_NR4A1_351_S	AKT1	P31749	SerThr	SerThr	AGC	NR4A1	P22736	GRRGRLPsKPKQPPD	351	S	351_S	0.986	0	TRUE	FALSE	FALSE	0.96
AKT1_NSD2_172_S	AKT1	P31749	SerThr	SerThr	AGC	NSD2	O96028	ARRNRKRsIKyDsLL	172	S	172_S	0.9971	0	TRUE	FALSE	FALSE	0.84
AKT1_NSMCE4A_28_S	AKT1	P31749	SerThr	SerThr	AGC	NSMCE4A	Q9NXX6	RDRTRSRsRsRsPLs	28	S	28_S	0.983	0	FALSE	FALSE	FALSE	0.5
AKT1_NSMCE4A_32_S	AKT1	P31749	SerThr	SerThr	AGC	NSMCE4A	Q9NXX6	RSRsRsRsPLsPRsR	32	S	32_S	0.9653	0	FALSE	FALSE	FALSE	0.54
AKT1_NT5C_182_S	AKT1	P31749	SerThr	SerThr	AGC	NT5C	Q8TCD5	PTRRRLLsWsDNWRE	182	S	182_S	0.9879	0	FALSE	FALSE	TRUE	0.66
AKT1_NUAK1_600_S	AKT1	P31749	SerThr	SerThr	AGC	NUAK1	O60285	PARQRIRsCVsAENF	600	S	600_S	0.9703	0	TRUE	FALSE	FALSE	0.99
AKT1_NUMA1_1811_T	AKT1	P31749	SerThr	SerThr	AGC	NUMA1	Q14980	tRsARRRttQIINIt	1811	T	1811_T	0.9836	0	FALSE	FALSE	FALSE	0.73
AKT1_NUMB_265_S	AKT1	P31749	SerThr	SerThr	AGC	NUMB	P49757-3	EQLARQGsFRGFPAL	265	S	265_S	0.975	0	FALSE	FALSE	FALSE	0.52
AKT1_NUP93_47_T	AKT1	P31749	SerThr	SerThr	AGC	NUP93	Q8N1F7	GERLRsRtLtRtsQE	47	T	47_T	0.9763	0	FALSE	FALSE	FALSE	0.61
AKT1_ORAI1_34_S	AKT1	P31749	SerThr	SerThr	AGC	ORAI1	Q96D31	sRRsRRRsGDGEPPG	34	S	34_S	0.9932	0	FALSE	FALSE	FALSE	0.59
AKT1_OSER1_82_S	AKT1	P31749	SerThr	SerThr	AGC	OSER1	Q9NX31	RTQRRRRsKsPVLHP	82	S	82_S	0.9973	0	FALSE	FALSE	FALSE	0.62
AKT1_PABIR2_146_S	AKT1	P31749	SerThr	SerThr	AGC	PABIR2	Q7Z309	VPsPRRFsRRsQsPV	146	S	146_S	0.9962	0	FALSE	FALSE	FALSE	0.5
AKT1_PACS2_238_S	AKT1	P31749	SerThr	SerThr	AGC	PACS2	Q86VP3	KPKKQRRsIVRTTsM	238	S	238_S	0.9935	0	FALSE	FALSE	FALSE	0.56
AKT1_PACS2_437_S	AKT1	P31749	SerThr	SerThr	AGC	PACS2	Q86VP3	GRRGRStsLKERQAA	437	S	437_S	0.9779	0	TRUE	FALSE	FALSE	0.98
AKT1_PAK4_104_S	AKT1	P31749	SerThr	SerThr	AGC	PAK4	O96013	sNsLRRDsPPPPARA	104	S	104_S	0.9644	0	FALSE	FALSE	FALSE	0.58
AKT1_PALLD_1118_S	AKT1	P31749	SerThr	SerThr	AGC	PALLD	Q8WX93	VRRPRsRsRDsGDEN	1118	S	1118_S	0.9605	0	TRUE	FALSE	FALSE	0.85
AKT1_PANK2_169_S	AKT1	P31749	SerThr	SerThr	AGC	PANK2	Q9BZ23	PLRRRAssAsVPAVG	169	S	169_S	0.9869	0	TRUE	FALSE	FALSE	0.76
AKT1_PANK2_189_S	AKT1	P31749	SerThr	SerThr	AGC	PANK2	Q9BZ23	TRRDRLGsysGPtsV	189	S	189_S	0.9837	0	TRUE	FALSE	TRUE	0.79
AKT1_PANK4_406_T	AKT1	P31749	SerThr	SerThr	AGC	PANK4	Q9NVE7	AQRARsGtFDLLEMD	406	T	406_T	0.9524	0	TRUE	FALSE	FALSE	0.84
AKT1_PARD3_1178_S	AKT1	P31749	SerThr	SerThr	AGC	PARD3	Q8TEW0	EDRRRtysFEQPWPN	1178	S	1178_S	0.9922	0	FALSE	FALSE	FALSE	0.71
AKT1_PARN_557_S	AKT1	P31749	SerThr	SerThr	AGC	PARN	O95453	NHyYRNNsFTAPsTV	557	S	557_S	0.9647	0	FALSE	FALSE	TRUE	0.67
AKT1_PBRM1_9_T	AKT1	P31749	SerThr	SerThr	AGC	PBRM1	Q86U86	GsKRRRAtsPsssVs	9	T	9_T	0.9946	0	FALSE	FALSE	FALSE	0.66
AKT1_PBRM1_10_S	AKT1	P31749	SerThr	SerThr	AGC	PBRM1	Q86U86	sKRRRAtsPsssVsG	10	S	10_S	0.9743	0	FALSE	FALSE	FALSE	0.71
AKT1_PCDHA5_8_S	AKT1	P31749	SerThr	SerThr	AGC	PCDHA5	Q9Y5H7	MVYSRRGsLGsRLLL	8	S	8_S	0.9983	0	FALSE	FALSE	FALSE	0.51
AKT1_PCDHB7_715_S	AKT1	P31749	SerThr	SerThr	AGC	PCDHB7	Q9Y5E2	AVRLCRRsRAAPVGR	715	S	715_S	0.9721	0	FALSE	FALSE	FALSE	0.51
AKT1_PCGF2_334_T	AKT1	P31749	SerThr	SerThr	AGC	PCGF2	P35227	TSRGRKMtVNGAPVP	334	T	334_T	0.9928	0	TRUE	FALSE	FALSE	0.99
AKT1_PCM1_79_T	AKT1	P31749	SerThr	SerThr	AGC	PCM1	Q15154	VGRRRtktPHtFPHS	79	T	79_T	0.9694	0	FALSE	FALSE	FALSE	0.55
AKT1_PCNX3_443_S	AKT1	P31749	SerThr	SerThr	AGC	PCNX3	Q9H6A9	LRSQRRYstDSSSST	443	S	443_S	0.9836	0	FALSE	FALSE	FALSE	0.52
AKT1_PCYT1A_331_S	AKT1	P31749	SerThr	SerThr	AGC	PCYT1A	P49585	PtRERsPsPsFRWPF	331	S	331_S	0.9389	0	FALSE	FALSE	FALSE	0.76
AKT1_PDAP1_18_T	AKT1	P31749	SerThr	SerThr	AGC	PDAP1	Q13442	KGRARQytsPEEIDA	18	T	18_T	0.8694	0	FALSE	FALSE	TRUE	0.53
AKT1_PDCD4_67_S	AKT1	P31749	SerThr	SerThr	AGC	PDCD4	Q53EL6	kRRLRKNssRDsGrG	67	S	67_S	0.9893	0	TRUE	FALSE	FALSE	0.97
AKT1_PDCD4_457_S	AKT1	P31749	SerThr	SerThr	AGC	PDCD4	Q53EL6	RGRKRFVsEGDGGRL	457	S	457_S	0.8596	0	TRUE	FALSE	FALSE	0.89
AKT1_PDE1B_144_T	AKT1	P31749	SerThr	SerThr	AGC	PDE1B	Q01064	RMFRRTYtSVGPTYS	144	T	144_T	0.9765	0	FALSE	FALSE	FALSE	0.58
AKT1_PDE3A_292_S	AKT1	P31749	SerThr	SerThr	AGC	PDE3A	Q14432	VFkRRRRsssVVsAE	292	S	292_S	0.999	0	FALSE	FALSE	FALSE	0.71
AKT1_PDE3A_293_S	AKT1	P31749	SerThr	SerThr	AGC	PDE3A	Q14432	FkRRRRsssVVsAEM	293	S	293_S	0.9994	0	FALSE	FALSE	FALSE	0.73
AKT1_PDE3A_294_S	AKT1	P31749	SerThr	SerThr	AGC	PDE3A	Q14432	kRRRRsssVVsAEMs	294	S	294_S	0.9891	0	FALSE	FALSE	FALSE	0.76
AKT1_PDE3A_312_S	AKT1	P31749	SerThr	SerThr	AGC	PDE3A	Q14432	SKSHRRTsLPCIPRE	312	S	312_S	0.9886	0	FALSE	FALSE	FALSE	0.53
AKT1_PDE4C_119_S	AKT1	P31749	SerThr	SerThr	AGC	PDE4C	Q08493	PHsQRREsFLYRsDs	119	S	119_S	0.996	0	FALSE	FALSE	FALSE	0.62
AKT1_PDK1_346_T	AKT1	P31749	SerThr	SerThr	AGC	PDK1	Q15118	APRPRVEtsRAVPLA	346	T	346_T	0.8959	0	TRUE	FALSE	FALSE	0.82
AKT1_PDPK1_241_S	AKT1	P31749	SerThr	SerThr	AGC	PDPK1	O15530	skQARANsFVGtAQy	241	S	241_S	0.9817	0	FALSE	FALSE	FALSE	0.64
AKT1_PFAS_128_S	AKT1	P31749	SerThr	SerThr	AGC	PFAS	O15067	TTRRYRLsFAHPPSA	128	S	128_S	0.9948	0	FALSE	FALSE	FALSE	0.5
AKT1_PFKFB2_466_S	AKT1	P31749	SerThr	SerThr	AGC	PFKFB2	O60825	PVRMRRNsFtPLssS	466	S	466_S	0.9994	0	TRUE	FALSE	FALSE	0.94
AKT1_PFKFB2_483_S	AKT1	P31749	SerThr	SerThr	AGC	PFKFB2	O60825	IRRPRNysVGsRPLK	483	S	483_S	0.986	0	TRUE	FALSE	FALSE	0.92
AKT1_PFKFB3_461_S	AKT1	P31749	SerThr	SerThr	AGC	PFKFB3	Q16875	NPLMRRNsVtPLAsP	461	S	461_S	0.9924	0	TRUE	FALSE	FALSE	0.93
AKT1_PFKFB4_140_T	AKT1	P31749	SerThr	SerThr	AGC	PFKFB4	Q16877	TTRERRAtIFNFGEQ	140	T	140_T	0.9917	0	FALSE	FALSE	FALSE	0.54
AKT1_PFKP_386_S	AKT1	P31749	SerThr	SerThr	AGC	PFKP	Q01813	AVRLRGRsFAGNLNt	386	S	386_S	0.9916	0	FALSE	FALSE	TRUE	0.85
AKT1_PHACTR2_478_T	AKT1	P31749	SerThr	SerThr	AGC	PHACTR2	O75167	SKIRRRDtLAIKLGN	478	T	478_T	0.997	0	FALSE	FALSE	FALSE	0.54
AKT1_PHB1_258_T	AKT1	P31749	SerThr	SerThr	AGC	PHB1	P35232	LSRSRNItyLPAGQs	258	T	258_T	0.8475	0	TRUE	FALSE	FALSE	0.52
AKT1_PHB2_91_S	AKT1	P31749	SerThr	SerThr	AGC	PHB2	Q99623	RARPRkIssPTGSkD	91	S	91_S	0.963	0	TRUE	FALSE	FALSE	0.96
AKT1_PHB2_176_S	AKT1	P31749	SerThr	SerThr	AGC	PHB2	Q99623	TERAKDFsLILDDVA	176	S	176_S	0.742	0	TRUE	FALSE	FALSE	0.66
AKT1_PHETA1_213_S	AKT1	P31749	SerThr	SerThr	AGC	PHETA1	Q8N4B1	PPPRRRAsAPHGPLD	213	S	213_S	0.9936	0	FALSE	FALSE	FALSE	0.5
AKT1_PHF14_835_S	AKT1	P31749	SerThr	SerThr	AGC	PHF14	O94880	RTRGRKRsFVPEEEK	835	S	835_S	0.9965	0	FALSE	FALSE	FALSE	0.5
AKT1_PHF2_899_S	AKT1	P31749	SerThr	SerThr	AGC	PHF2	O75151	RSKKRKGsDDAPYsP	899	S	899_S	0.9747	0	FALSE	FALSE	FALSE	0.59
AKT1_PHF20_265_S	AKT1	P31749	SerThr	SerThr	AGC	PHF20	Q9BVI0	RKRGRPPsIAPTAVD	265	S	265_S	0.9558	0	TRUE	FALSE	FALSE	0.76
AKT1_PHF20_291_S	AKT1	P31749	SerThr	SerThr	AGC	PHF20	Q9BVI0	ELRRRKIsKGCEVPL	291	S	291_S	0.9831	0	TRUE	FALSE	FALSE	0.97
AKT1_PHF3_678_S	AKT1	P31749	SerThr	SerThr	AGC	PHF3	Q92576	QPRQRRssKsFsLDE	678	S	678_S	0.9965	0	FALSE	FALSE	FALSE	0.56
AKT1_PHIP_1315_S	AKT1	P31749	SerThr	SerThr	AGC	PHIP	Q8WWQ0	RLRNRAQsyDIQAWK	1315	S	1315_S	0.9582	0	FALSE	TRUE	FALSE	0.64
AKT1_PHIP_1405_S	AKT1	P31749	SerThr	SerThr	AGC	PHIP	Q8WWQ0	skRSRIYsMSLRLSA	1405	S	1405_S	0.9828	0	FALSE	FALSE	FALSE	0.7
AKT1_PHLDB1_520_S	AKT1	P31749	SerThr	SerThr	AGC	PHLDB1	Q86UU1	GRRtRsPsPtLGESL	520	S	520_S	0.9077	0	FALSE	FALSE	FALSE	0.62
AKT1_PHLDB1_578_S	AKT1	P31749	SerThr	SerThr	AGC	PHLDB1	Q86UU1	VTRERKNsItEIsDN	578	S	578_S	0.9844	0	FALSE	FALSE	FALSE	0.62
AKT1_PHLDB2_242_S	AKT1	P31749	SerThr	SerThr	AGC	PHLDB2	Q86SQ0	NLRTRkyssssLSHM	242	S	242_S	0.9879	0	FALSE	FALSE	FALSE	0.53
AKT1_PHLDB2_415_S	AKT1	P31749	SerThr	SerThr	AGC	PHLDB2	Q86SQ0	ALRERKSsIssIsGR	415	S	415_S	0.9875	0	FALSE	FALSE	FALSE	0.82
AKT1_PI4K2A_462_S	AKT1	P31749	SerThr	SerThr	AGC	PI4K2A	Q9BTU6	RSHQRsssEsytQsF	462	S	462_S	0.8215	0	FALSE	TRUE	FALSE	0.55
AKT1_PI4KA_230_S	AKT1	P31749	SerThr	SerThr	AGC	PI4KA	P42356	LEGVRRRsFNDFRsI	230	S	230_S	0.9944	0	FALSE	FALSE	FALSE	0.51
AKT1_PI4KB_277_S	AKT1	P31749	SerThr	SerThr	AGC	PI4KB	Q9UBF8	RTHQRsKsDAtASIS	277	S	277_S	0.8683	0	FALSE	FALSE	FALSE	0.67
AKT1_PI4KB_511_S	AKT1	P31749	SerThr	SerThr	AGC	PI4KB	Q9UBF8	GDIRRRLsEQLAHtP	511	S	511_S	0.9818	0	FALSE	FALSE	FALSE	0.69
AKT1_PIGB_40_T	AKT1	P31749	SerThr	SerThr	AGC	PIGB	Q92521	KLRKRKstLYFNTQE	40	T	40_T	0.9949	0	FALSE	FALSE	FALSE	0.52
AKT1_PIK3R6_607_T	AKT1	P31749	SerThr	SerThr	AGC	PIK3R6	Q5UE93	SHRPREVtVsLRAtG	607	T	607_T	0.8613	0	TRUE	FALSE	FALSE	0.89
AKT1_PIKFYVE_307_S	AKT1	P31749	SerThr	SerThr	AGC	PIKFYVE	Q9Y2I7	PARNRsAsItNLsLD	307	S	307_S	0.959	0	TRUE	FALSE	FALSE	0.76
AKT1_PIP5K1C_553_T	AKT1	P31749	SerThr	SerThr	AGC	PIP5K1C	O60331	QPRYRRRtQssGQDG	553	T	553_T	0.9979	0	FALSE	FALSE	FALSE	0.56
AKT1_PIP5K1C_555_S	AKT1	P31749	SerThr	SerThr	AGC	PIP5K1C	O60331	RYRRRtQssGQDGRP	555	S	555_S	0.9815	0	TRUE	FALSE	FALSE	0.96
AKT1_PITPNC1_299_S	AKT1	P31749	SerThr	SerThr	AGC	PITPNC1	Q9UKF7	KDRPRKKsAPEtLtL	299	S	299_S	0.9696	0	FALSE	FALSE	FALSE	0.54
AKT1_PJA1_344_T	AKT1	P31749	SerThr	SerThr	AGC	PJA1	Q8NG27	kVPRRRRtMADPDFW	344	T	344_T	0.9991	0	FALSE	FALSE	FALSE	0.54
AKT1_PKM_97_S	AKT1	P31749	SerThr	SerThr	AGC	PKM	P14618	NVrtAtEsFAsDPIL	97	S	97_S	0.7006	0	TRUE	FALSE	FALSE	0.51
AKT1_PLCB3_1105_S	AKT1	P31749	SerThr	SerThr	AGC	PLCB3	Q01970	LDRKRHNsIsEAKMR	1105	S	1105_S	0.9878	0	FALSE	FALSE	FALSE	0.71
AKT1_PLCG1_1248_S	AKT1	P31749	SerThr	SerThr	AGC	PLCG1	P19174	HGrAREGsFEsRyQQ	1248	S	1248_S	0.9438	0	TRUE	FALSE	FALSE	0.76
AKT1_PLD2_175_T	AKT1	P31749	SerThr	SerThr	AGC	PLD2	O14939	NyLNRLLtMSFyRNY	175	T	175_T	0.9171	0	TRUE	FALSE	FALSE	0.91
AKT1_PLEC_2886_T	AKT1	P31749	SerThr	SerThr	AGC	PLEC	Q15149	PVRNRRLtVNEAVKE	2886	T	2886_T	0.9927	0	FALSE	FALSE	FALSE	0.71
AKT1_PLEC_4268_S	AKT1	P31749	SerThr	SerThr	AGC	PLEC	Q15149	KKRERKtssKssVRK	4268	S	4268_S	0.9874	0	FALSE	FALSE	FALSE	0.5
AKT1_PLEC_4386_S	AKT1	P31749	SerThr	SerThr	AGC	PLEC	Q15149	GFRsRsssVGssssy	4386	S	4386_S	0.9685	0	FALSE	TRUE	FALSE	0.79
AKT1_PLEKHA3_242_T	AKT1	P31749	SerThr	SerThr	AGC	PLEKHA3	Q9HB20	LsQRRRRtysDTDsC	242	T	242_T	0.9922	0	FALSE	FALSE	FALSE	0.64
AKT1_PLEKHA3_244_S	AKT1	P31749	SerThr	SerThr	AGC	PLEKHA3	Q9HB20	QRRRRtysDTDsCSD	244	S	244_S	0.9302	0	FALSE	FALSE	FALSE	0.73
AKT1_PLEKHG1_469_S	AKT1	P31749	SerThr	SerThr	AGC	PLEKHG1	Q9ULL1	PYRLRRKsEPSSRSH	469	S	469_S	0.9888	0	FALSE	FALSE	FALSE	0.51
AKT1_PLEKHG2_482_S	AKT1	P31749	SerThr	SerThr	AGC	PLEKHG2	Q9H7P9	IRRGRRQsEPVKDPy	482	S	482_S	0.9926	0	FALSE	FALSE	FALSE	0.66
AKT1_PLEKHN1_406_S	AKT1	P31749	SerThr	SerThr	AGC	PLEKHN1	Q494U1	TELRRsGssRsPGSK	406	S	406_S	0.9875	0	FALSE	FALSE	FALSE	0.5
AKT1_PLEKHO1_227_S	AKT1	P31749	SerThr	SerThr	AGC	PLEKHO1	Q53GL0	GsRRRADsDRIQPsA	227	S	227_S	0.9837	0	FALSE	FALSE	FALSE	0.82
AKT1_PLIN5_140_S	AKT1	P31749	SerThr	SerThr	AGC	PLIN5	Q00G26	ARRGRRWsVELkRsV	140	S	140_S	0.9964	0	FALSE	FALSE	FALSE	0.52
AKT1_PLK1_137_S	AKT1	P31749	SerThr	SerThr	AGC	PLK1	P53350	LELCRRRsLLELHkR	137	S	137_S	0.9904	0	FALSE	FALSE	FALSE	0.55
AKT1_PLK1_210_T	AKT1	P31749	SerThr	SerThr	AGC	PLK1	P53350	YDGERKktLCGtPNy	210	T	210_T	0.9826	0	FALSE	FALSE	FALSE	0.59
AKT1_PLXNB1_1902_S	AKT1	P31749	SerThr	SerThr	AGC	PLXNB1	O43157	PPRPRRGsLRGGERE	1902	S	1902_S	0.9998	0	FALSE	FALSE	FALSE	0.57
AKT1_PNISR_211_S	AKT1	P31749	SerThr	SerThr	AGC	PNISR	Q8TF01	sFRDRQRsPIALPVk	211	S	211_S	0.9089	0	FALSE	FALSE	FALSE	0.54
AKT1_PNISR_597_S	AKT1	P31749	SerThr	SerThr	AGC	PNISR	Q8TF01	KIRDRRRsNRNsIER	597	S	597_S	0.9992	0	FALSE	FALSE	FALSE	0.62
AKT1_PNN_96_S	AKT1	P31749	SerThr	SerThr	AGC	PNN	Q9H307	ERRtRREsRQEsDPE	96	S	96_S	0.9809	0	FALSE	FALSE	FALSE	0.7
AKT1_PNN_289_S	AKT1	P31749	SerThr	SerThr	AGC	PNN	Q9H307	EARPRRQsMKEKEHQ	289	S	289_S	0.9995	0	FALSE	FALSE	FALSE	0.5
AKT1_POLD3_458_S	AKT1	P31749	SerThr	SerThr	AGC	POLD3	Q15054	GkANRQVsITGFFQR	458	S	458_S	0.8843	0	FALSE	FALSE	FALSE	0.64
AKT1_POLM_12_S	AKT1	P31749	SerThr	SerThr	AGC	POLM	Q9NP87	RRRARVGsPsGDAAs	12	S	12_S	0.9194	0	FALSE	FALSE	FALSE	0.56
AKT1_POLR3C_204_S	AKT1	P31749	SerThr	SerThr	AGC	POLR3C	Q9BUI4	GkGKRRRssDEDAAG	204	S	204_S	0.9901	0	FALSE	FALSE	FALSE	0.79
AKT1_POLR3C_205_S	AKT1	P31749	SerThr	SerThr	AGC	POLR3C	Q9BUI4	kGKRRRssDEDAAGE	205	S	205_S	0.9714	0	FALSE	FALSE	FALSE	0.73
AKT1_POM121_345_S	AKT1	P31749	SerThr	SerThr	AGC	POM121	Q96HA1	NkRRRHDssGsGHsA	345	S	345_S	0.9884	0	FALSE	FALSE	FALSE	0.73
AKT1_POM121_393_S	AKT1	P31749	SerThr	SerThr	AGC	POM121	Q96HA1	NkRsRsssMssLtGA	393	S	393_S	0.9678	0	FALSE	FALSE	FALSE	0.54
AKT1_POM121C_322_S	AKT1	P31749	SerThr	SerThr	AGC	POM121C	A8CG34	NkRRRHDssGsGHsA	322	S	322_S	0.9884	0	FALSE	FALSE	FALSE	0.62
AKT1_POM121C_370_S	AKT1	P31749	SerThr	SerThr	AGC	POM121C	A8CG34	NkRsRsssMssLtGA	370	S	370_S	0.9678	0	FALSE	FALSE	FALSE	0.51
AKT1_POMC_92_S	AKT1	P31749	SerThr	SerThr	AGC	POMC	P01189	DRFGRRNsSSsGsSG	92	S	92_S	0.9946	0	FALSE	FALSE	FALSE	0.51
AKT1_POU2F1_385_S	AKT1	P31749	SerThr	SerThr	AGC	POU2F1	P14859	RRRKKRTsIETNIRV	385	S	385_S	0.9927	0	FALSE	FALSE	FALSE	0.69
AKT1_POU4F1_360_T	AKT1	P31749	SerThr	SerThr	AGC	POU4F1	Q01851	GEKKRKRtSIAAPEK	360	T	360_T	0.99	0	FALSE	FALSE	FALSE	0.54
AKT1_PPAT_397_T	AKT1	P31749	SerThr	SerThr	AGC	PPAT	Q06203	DSIVRGNtIsPIIkL	397	T	397_T	0.8922	0	TRUE	FALSE	FALSE	0.62
AKT1_PPDPF_23_S	AKT1	P31749	SerThr	SerThr	AGC	PPDPF	Q9H3Y8	yyRRRLGstssNssC	23	S	23_S	0.9949	0	FALSE	FALSE	FALSE	0.82
AKT1_PPFIBP1_601_S	AKT1	P31749	SerThr	SerThr	AGC	PPFIBP1	Q86W92	GKLRRsQsttFNPDD	601	S	601_S	0.9608	0	FALSE	FALSE	FALSE	0.5
AKT1_PPFIBP1_794_S	AKT1	P31749	SerThr	SerThr	AGC	PPFIBP1	Q86W92	NCLRRRPsDENtIAP	794	S	794_S	0.973	0	FALSE	FALSE	FALSE	0.54
AKT1_PPHLN1_110_S	AKT1	P31749	SerThr	SerThr	AGC	PPHLN1	Q8NEY8	RDGFRRksFyssHyA	110	S	110_S	0.998	0	FALSE	FALSE	FALSE	0.59
AKT1_PPIG_572_S	AKT1	P31749	SerThr	SerThr	AGC	PPIG	Q13427	RsRsRDRsRRVRsRt	572	S	572_S	0.9709	0	FALSE	FALSE	FALSE	0.55
AKT1_PPIG_628_S	AKT1	P31749	SerThr	SerThr	AGC	PPIG	Q13427	RRRRRRDsRssEREE	628	S	628_S	0.9981	0	FALSE	FALSE	FALSE	0.53
AKT1_PPIP5K2_1006_S	AKT1	P31749	SerThr	SerThr	AGC	PPIP5K2	O43314	tGRRRRRsGEQItss	1006	S	1006_S	0.9976	0	FALSE	FALSE	FALSE	0.71
AKT1_PPM1H_124_S	AKT1	P31749	SerThr	SerThr	AGC	PPM1H	Q9ULR3	NssKRRssLPNGEGL	124	S	124_S	0.9965	0	FALSE	FALSE	FALSE	0.79
AKT1_PPP1CA_320_T	AKT1	P31749	SerThr	SerThr	AGC	PPP1CA	P62136	NPGGRPItPPRNsAK	320	T	320_T	0.6935	0	TRUE	FALSE	FALSE	0.79
AKT1_PPP1R11_102_T	AKT1	P31749	SerThr	SerThr	AGC	PPP1R11	O60927	RKGRRRAtLGPtPtt	102	T	102_T	0.9949	0	FALSE	FALSE	FALSE	0.61
AKT1_PPP1R12A_668_S	AKT1	P31749	SerThr	SerThr	AGC	PPP1R12A	O14974	EVRERRRsyLtPVRD	668	S	668_S	0.9994	0	FALSE	FALSE	FALSE	0.82
AKT1_PPP1R12A_695_S	AKT1	P31749	SerThr	SerThr	AGC	PPP1R12A	O14974	QARQsRRstQGVtLt	695	S	695_S	0.9529	0	FALSE	FALSE	TRUE	0.73
AKT1_PPP1R12A_696_T	AKT1	P31749	SerThr	SerThr	AGC	PPP1R12A	O14974	ARQsRRstQGVtLtD	696	T	696_T	0.982	0	FALSE	FALSE	FALSE	0.5
AKT1_PPP1R12C_344_S	AKT1	P31749	SerThr	SerThr	AGC	PPP1R12C	Q9BZL4	sSKHRRSsVCRLSSR	344	S	344_S	0.9994	0	FALSE	FALSE	FALSE	0.57
AKT1_PPP1R12C_532_S	AKT1	P31749	SerThr	SerThr	AGC	PPP1R12C	Q9BZL4	DSRDRRRsYQMPVRD	532	S	532_S	0.9984	0	FALSE	FALSE	FALSE	0.62
AKT1_PPP1R12C_559_S	AKT1	P31749	SerThr	SerThr	AGC	PPP1R12C	Q9BZL4	LMRQsRRstQGVtLt	559	S	559_S	0.9529	0	FALSE	FALSE	FALSE	0.5
AKT1_PPP1R13L_526_S	AKT1	P31749	SerThr	SerThr	AGC	PPP1R13L	Q8WUF5	RPLkRRGsMEQAPAV	526	S	526_S	0.9938	0	FALSE	FALSE	FALSE	0.76
AKT1_PPP1R14D_32_T	AKT1	P31749	SerThr	SerThr	AGC	PPP1R14D	Q9NXH3	WAsGRRRtsstDsEs	32	T	32_T	0.9894	0	FALSE	FALSE	FALSE	0.55
AKT1_PPP1R1C_34_T	AKT1	P31749	SerThr	SerThr	AGC	PPP1R1C	Q8WVI7	QIRKRRPtPASLVIL	34	T	34_T	0.9917	0	FALSE	FALSE	FALSE	0.58
AKT1_PPP1R3D_74_S	AKT1	P31749	SerThr	SerThr	AGC	PPP1R3D	O95685	IILRRARsLPssPER	74	S	74_S	0.9814	0	FALSE	FALSE	FALSE	0.76
AKT1_PPP1R3G_86_S	AKT1	P31749	SerThr	SerThr	AGC	PPP1R3G	B7ZBB8	RCRARsFsLPADPIL	86	S	86_S	0.935	0	FALSE	FALSE	FALSE	0.61
AKT1_PPP1R8_199_S	AKT1	P31749	SerThr	SerThr	AGC	PPP1R8	Q12972	PkRKRKNsRVtFsED	199	S	199_S	0.9958	0	FALSE	FALSE	FALSE	0.73
AKT1_PPP2R5C_513_S	AKT1	P31749	SerThr	SerThr	AGC	PPP2R5C	Q13362-4	RPLARRKsELPQDPH	513	S	513_S	0.9848	0	FALSE	FALSE	FALSE	0.51
AKT1_PRDM2_739_S	AKT1	P31749	SerThr	SerThr	AGC	PRDM2	Q13029	RFKRRtssPPssPQH	739	S	739_S	0.9282	0	FALSE	FALSE	FALSE	0.5
AKT1_PREX1_1001_S	AKT1	P31749	SerThr	SerThr	AGC	PREX1	Q8TCU6	IRFGRkPsLIGLDPE	1001	S	1001_S	0.9816	0	FALSE	FALSE	FALSE	0.51
AKT1_PRKAA1_496_S	AKT1	P31749	SerThr	SerThr	AGC	PRKAA1	Q13131	AtPQRsGsVsNyRSC	496	S	496_S	0.9309	0	TRUE	FALSE	FALSE	0.87
AKT1_PRKAG2_122_S	AKT1	P31749	SerThr	SerThr	AGC	PRKAG2	Q9UGJ0	PRsPRRMsFSGIFRs	122	S	122_S	0.9962	0	FALSE	FALSE	FALSE	0.82
AKT1_PRKAG2_157_S	AKT1	P31749	SerThr	SerThr	AGC	PRKAG2	Q9UGJ0	FsRsRKtsGLsssPs	157	S	157_S	0.9842	0	FALSE	FALSE	FALSE	0.76
AKT1_PRKCD_304_S	AKT1	P31749	SerThr	SerThr	AGC	PRKCD	Q05655	RAsRRsDsAssEPVG	304	S	304_S	0.8736	0	FALSE	FALSE	FALSE	0.56
AKT1_PRKCE_286_T	AKT1	P31749	SerThr	SerThr	AGC	PRKCE	Q02156	NVHRRCEtNVAPNCG	286	T	286_T	0.9611	0	FALSE	FALSE	FALSE	0.52
AKT1_PRKD1_205_S	AKT1	P31749	SerThr	SerThr	AGC	PRKD1	Q15139	GVRRRRLsNVsLtGV	205	S	205_S	0.9995	0	FALSE	FALSE	FALSE	0.85
AKT1_PRKD2_197_S	AKT1	P31749	SerThr	SerThr	AGC	PRKD2	Q9BZL6	GARKRRLsstsLAsG	197	S	197_S	0.9987	0	FALSE	FALSE	FALSE	0.79
AKT1_PRKD2_396_S	AKT1	P31749	SerThr	SerThr	AGC	PRKD2	Q9BZL6	RHttRKssTtLREGW	396	S	396_S	0.9787	0	FALSE	FALSE	FALSE	0.66
AKT1_PRKD3_213_S	AKT1	P31749	SerThr	SerThr	AGC	PRKD3	O94806	GVRKRRLsNVsLPGP	213	S	213_S	0.999	0	FALSE	FALSE	FALSE	0.76
AKT1_PRKD3_415_S	AKT1	P31749	SerThr	SerThr	AGC	PRKD3	O94806	kHTKRKSsTMVKEGW	415	S	415_S	0.9878	0	FALSE	FALSE	FALSE	0.52
AKT1_PROM2_815_S	AKT1	P31749	SerThr	SerThr	AGC	PROM2	Q8N271	PIRKRLsstssEEtQ	815	S	815_S	0.978	0	FALSE	FALSE	FALSE	0.57
AKT1_PRPF38A_228_T	AKT1	P31749	SerThr	SerThr	AGC	PRPF38A	Q8NAV1	DKPRRsPtLRYRRSR	228	T	228_T	0.9881	0	FALSE	FALSE	FALSE	0.56
AKT1_PRPF38A_262_S	AKT1	P31749	SerThr	SerThr	AGC	PRPF38A	Q8NAV1	RERHRsKsPRRHRsR	262	S	262_S	0.9863	0	FALSE	FALSE	FALSE	0.61
AKT1_PRPF38B_260_S	AKT1	P31749	SerThr	SerThr	AGC	PRPF38B	Q5VTL8	rHVERRRsRsPRRsL	260	S	260_S	0.9949	0	FALSE	FALSE	FALSE	0.51
AKT1_PRPF38B_266_S	AKT1	P31749	SerThr	SerThr	AGC	PRPF38B	Q5VTL8	RsRsPRRsLsPRRsP	266	S	266_S	0.983	0	FALSE	FALSE	FALSE	0.55
AKT1_PRPF38B_320_S	AKT1	P31749	SerThr	SerThr	AGC	PRPF38B	Q5VTL8	KERRRsRsIDRGLER	320	S	320_S	0.9964	0	FALSE	FALSE	FALSE	0.7
AKT1_PRPF38B_475_S	AKT1	P31749	SerThr	SerThr	AGC	PRPF38B	Q5VTL8	NKRsRsGsQGRtDsV	475	S	475_S	0.9833	0	FALSE	FALSE	FALSE	0.7
AKT1_PRPF40A_55_S	AKT1	P31749	SerThr	SerThr	AGC	PRPF40A	O75400	GFLrRRPsMGHPGMH	55	S	55_S	0.9998	0	FALSE	FALSE	FALSE	0.54
AKT1_PRPF4B_354_S	AKT1	P31749	SerThr	SerThr	AGC	PRPF4B	Q13523	GRsPKRRsLsPkPRD	354	S	354_S	0.9899	0	FALSE	FALSE	FALSE	0.61
AKT1_PRPF4B_410_S	AKT1	P31749	SerThr	SerThr	AGC	PRPF4B	Q13523	EPERRRLssPRtRPR	410	S	410_S	0.9973	0	FALSE	FALSE	FALSE	0.52
AKT1_PRR5_282_S	AKT1	P31749	SerThr	SerThr	AGC	PRR5	P85299	GTsIRRHsVsEMTSC	282	S	282_S	0.9818	0	FALSE	FALSE	FALSE	0.73
AKT1_PRR5L_28_S	AKT1	P31749	SerThr	SerThr	AGC	PRR5L	Q6MZQ0	RPRPRFMssPVLSDL	28	S	28_S	0.9368	0	FALSE	FALSE	FALSE	0.52
AKT1_PRR7_190_S	AKT1	P31749	SerThr	SerThr	AGC	PRR7	Q8TB68	PFLSRRDsAEKQEQP	190	S	190_S	0.9688	0	FALSE	FALSE	FALSE	0.53
AKT1_PRRC2B_416_S	AKT1	P31749	SerThr	SerThr	AGC	PRRC2B	Q5JSZ5-5	PRRQRQLsMssADSA	416	S	416_S	0.971	0	FALSE	FALSE	FALSE	0.52
AKT1_PRRC2B_1132_S	AKT1	P31749	SerThr	SerThr	AGC	PRRC2B	Q5JSZ5	KPRRRVAsEtHsEGs	1132	S	1132_S	0.9449	0	FALSE	FALSE	FALSE	0.64
AKT1_PRRC2C_926_S	AKT1	P31749	SerThr	SerThr	AGC	PRRC2C	Q9Y520	PsRKRsVsHGsNHTQ	926	S	926_S	0.9581	0	FALSE	FALSE	FALSE	0.56
AKT1_PSMC6_244_S	AKT1	P31749	SerThr	SerThr	AGC	PSMC6	P62333	AIGGRRFsEGTSADR	244	S	244_S	0.9716	0	FALSE	FALSE	FALSE	0.52
AKT1_PTGFRN_875_S	AKT1	P31749	SerThr	SerThr	AGC	PTGFRN	Q9P2B2	RERRRLMsMEMD___	875	S	875_S	0.986	0	FALSE	FALSE	FALSE	0.58
AKT1_PTK2_695_S	AKT1	P31749	SerThr	SerThr	AGC	PTK2	Q05397	EERMRMEsRRQAtVs	695	S	695_S	0.9447	0	TRUE	FALSE	FALSE	0.99
AKT1_PTK2_700_T	AKT1	P31749	SerThr	SerThr	AGC	PTK2	Q05397	MEsRRQAtVsWDsGG	700	T	700_T	0.9385	0	TRUE	FALSE	FALSE	0.99
AKT1_PTPN1_50_S	AKT1	P31749	SerThr	SerThr	AGC	PTPN1	P18031	RNRyRDVsPFDHsRI	50	S	50_S	0.5763	0	TRUE	FALSE	FALSE	0.76
AKT1_PTPRF_1291_S	AKT1	P31749	SerThr	SerThr	AGC	PTPRF	P10586	FKRKRTHsPSSkDEQ	1291	S	1291_S	0.9736	0	FALSE	FALSE	FALSE	0.66
AKT1_PTS_19_S	AKT1	P31749	SerThr	SerThr	AGC	PTS	Q03393	AQVSRRIsFSASHRL	19	S	19_S	0.9797	0	FALSE	FALSE	FALSE	0.73
AKT1_PUM1_709_S	AKT1	P31749	SerThr	SerThr	AGC	PUM1	Q14671	GSGSRRDsLtGssDL	709	S	709_S	0.991	0	FALSE	FALSE	TRUE	0.59
AKT1_PWP1_485_S	AKT1	P31749	SerThr	SerThr	AGC	PWP1	Q13610	LGsARNssIsGPFGs	485	S	485_S	0.9604	0	FALSE	FALSE	FALSE	0.52
AKT1_PXN_313_S	AKT1	P31749	SerThr	SerThr	AGC	PXN	P49023-3	AARHRtPsLRsPDQP	313	S	313_S	0.9903	0	FALSE	FALSE	FALSE	0.51
AKT1_PYGO2_48_S	AKT1	P31749	SerThr	SerThr	AGC	PYGO2	Q9BRQ0	PEKKRRKsNtQGPAY	48	S	48_S	0.9993	0	TRUE	FALSE	FALSE	0.73
AKT1_RAB10_73_T	AKT1	P31749	SerThr	SerThr	AGC	RAB10	P61026	AGQERFHtITtsYYR	73	T	73_T	0.8977	0	FALSE	FALSE	FALSE	0.51
AKT1_RAB11FIP3_648_S	AKT1	P31749	SerThr	SerThr	AGC	RAB11FIP3	O75154	QRRGRsssMGLQEYH	648	S	648_S	0.9811	0	FALSE	FALSE	FALSE	0.74
AKT1_RAB3IP_165_S	AKT1	P31749	SerThr	SerThr	AGC	RAB3IP	Q96QF0	LSRLRsPsVLEVREK	165	S	165_S	0.9396	0	TRUE	FALSE	FALSE	0.96
AKT1_RAB8A_72_T	AKT1	P31749	SerThr	SerThr	AGC	RAB8A	P61006	AGQERFRtITTAyyR	72	T	72_T	0.9213	0	FALSE	FALSE	FALSE	0.51
AKT1_RABL6_535_S	AKT1	P31749	SerThr	SerThr	AGC	RABL6	Q3YEC7	tGPEKRSsTRPPAEM	535	S	535_S	0.9851	0	FALSE	FALSE	FALSE	0.54
AKT1_RAC1_71_S	AKT1	P31749	SerThr	SerThr	AGC	RAC1	P63000-2	yDRLRPLsYPQtVGE	71	S	71_S	0.8995	0	TRUE	FALSE	FALSE	0.96
AKT1_RACGAP1_249_T	AKT1	P31749	SerThr	SerThr	AGC	RACGAP1	Q9H0H5	WTRSRRktGtLQPWN	249	T	249_T	0.9967	0	FALSE	FALSE	FALSE	0.64
AKT1_RAF1_257_S	AKT1	P31749	SerThr	SerThr	AGC	RAF1	P04049	sLsQRQRststPNVH	257	S	257_S	0.9584	0	FALSE	FALSE	FALSE	0.69
AKT1_RAF1_259_S	AKT1	P31749	SerThr	SerThr	AGC	RAF1	P04049	sQRQRststPNVHMV	259	S	259_S	0.9395	0	TRUE	FALSE	FALSE	0.94
AKT1_RALA_194_S	AKT1	P31749	SerThr	SerThr	AGC	RALA	P11233	NGKKKRKsLAKRIRE	194	S	194_S	0.9993	0	FALSE	FALSE	FALSE	0.55
AKT1_RALGAPA2_486_S	AKT1	P31749	SerThr	SerThr	AGC	RALGAPA2	Q2PPJ7	SsWGRTYsFtSAMsR	486	S	486_S	0.9581	0	TRUE	FALSE	FALSE	0.82
AKT1_RALGAPA2_715_T	AKT1	P31749	SerThr	SerThr	AGC	RALGAPA2	Q2PPJ7	PMRFRsAttSGAPGV	715	T	715_T	0.9163	0	TRUE	FALSE	FALSE	0.82
AKT1_RALGAPB_359_S	AKT1	P31749	SerThr	SerThr	AGC	RALGAPB	Q86X10	ISRPRsDsAPPtPVN	359	S	359_S	0.8775	0	FALSE	FALSE	FALSE	0.52
AKT1_RANBP3_126_S	AKT1	P31749	SerThr	SerThr	AGC	RANBP3	Q9H6Z4	VKRERtssLtQFPPs	126	S	126_S	0.9438	0	TRUE	FALSE	FALSE	0.91
AKT1_RAP1GAP2_507_S	AKT1	P31749	SerThr	SerThr	AGC	RAP1GAP2	Q684P5	AIRVRsHsMEtMVGG	507	S	507_S	0.9376	0	FALSE	FALSE	FALSE	0.76
AKT1_RAPGEF2_960_S	AKT1	P31749	SerThr	SerThr	AGC	RAPGEF2	Q9Y4G8	KKRVRRssFLNAKKL	960	S	960_S	0.9994	0	FALSE	FALSE	FALSE	0.59
AKT1_RAPGEF6_1094_S	AKT1	P31749	SerThr	SerThr	AGC	RAPGEF6	Q8TEU7	KKRARRssLLNAKKL	1094	S	1094_S	0.9986	0	FALSE	FALSE	FALSE	0.79
AKT1_RARA_96_S	AKT1	P31749	SerThr	SerThr	AGC	RARA	P10276	FVCQDKSsGYHYGVS	96	S	96_S	0.5482	0	TRUE	FALSE	FALSE	0.64
AKT1_RARG_371_S	AKT1	P31749	SerThr	SerThr	AGC	RARG	P13631	YARRRRPsQPYMFPR	371	S	371_S	0.9993	0	TRUE	FALSE	FALSE	0.99
AKT1_RASAL2_16_S	AKT1	P31749	SerThr	SerThr	AGC	RASAL2	Q9UJF2	ERsPRRRsIsGtSTS	16	S	16_S	0.9979	0	FALSE	FALSE	FALSE	0.88
AKT1_RASAL2_18_S	AKT1	P31749	SerThr	SerThr	AGC	RASAL2	Q9UJF2	sPRRRsIsGtSTSEk	18	S	18_S	0.9379	0	FALSE	FALSE	FALSE	0.51
AKT1_RASAL3_164_S	AKT1	P31749	SerThr	SerThr	AGC	RASAL3	Q86YV0	PRRPRVGsAssEGsI	164	S	164_S	0.9051	0	FALSE	FALSE	FALSE	0.61
AKT1_RASGRF1_481_S	AKT1	P31749	SerThr	SerThr	AGC	RASGRF1	Q13972	ITRGRLGsLSLKKEG	481	S	481_S	0.9928	0	FALSE	FALSE	FALSE	0.51
AKT1_RASGRF2_746_S	AKT1	P31749	SerThr	SerThr	AGC	RASGRF2	O14827	PVRARKLsLtsPLNs	746	S	746_S	0.9946	0	FALSE	FALSE	FALSE	0.53
AKT1_RASGRP2_554_S	AKT1	P31749	SerThr	SerThr	AGC	RASGRP2	Q7LDG7	ECRRRAQsVSLEGSA	554	S	554_S	0.9871	0	FALSE	FALSE	FALSE	0.66
AKT1_RASSF4_168_S	AKT1	P31749	SerThr	SerThr	AGC	RASSF4	Q9H2L5	RIRRHRFsINGHFYN	168	S	168_S	0.9957	0	FALSE	FALSE	FALSE	0.5
AKT1_RASSF5_279_S	AKT1	P31749	SerThr	SerThr	AGC	RASSF5	Q8WWW0	ATTDkRtsFyLPLDA	279	S	279_S	0.9815	0	FALSE	FALSE	FALSE	0.5
AKT1_RBM10_89_S	AKT1	P31749	SerThr	SerThr	AGC	RBM10	P98175-2	RRRRHRHsPtGPPGF	89	S	89_S	0.9861	0	FALSE	FALSE	FALSE	0.64
AKT1_RBM12_424_S	AKT1	P31749	SerThr	SerThr	AGC	RBM12	Q9NTZ6	QKRsRsRsPHEAGFC	424	S	424_S	0.9319	0	FALSE	FALSE	FALSE	0.76
AKT1_RBM12B_280_S	AKT1	P31749	SerThr	SerThr	AGC	RBM12B	Q8IXT5	PRRtRsRsPLGFYVH	280	S	280_S	0.9441	0	FALSE	FALSE	FALSE	0.5
AKT1_RBM15_259_S	AKT1	P31749	SerThr	SerThr	AGC	RBM15	Q96T37	VsRRRsRsPLDKDty	259	S	259_S	0.9806	0	FALSE	FALSE	FALSE	0.74
AKT1_RBM15B_230_S	AKT1	P31749	SerThr	SerThr	AGC	RBM15B	Q8NDT2	GGsSrRsssssAAAs	230	S	230_S	0.9875	0	FALSE	FALSE	FALSE	0.55
AKT1_RBM15B_562_S	AKT1	P31749	SerThr	SerThr	AGC	RBM15B	Q8NDT2	KsSDRRNsLEGYSRS	562	S	562_S	0.9745	0	FALSE	FALSE	FALSE	0.71
AKT1_RBM15B_598_S	AKT1	P31749	SerThr	SerThr	AGC	RBM15B	Q8NDT2	EERRKRRsLssDRGR	598	S	598_S	0.9984	0	FALSE	FALSE	FALSE	0.55
AKT1_RBM17_224_T	AKT1	P31749	SerThr	SerThr	AGC	RBM17	Q96I25	QDRPRsPtGPsNsFL	224	T	224_T	0.9192	0	FALSE	FALSE	FALSE	0.67
AKT1_RBM23_76_S	AKT1	P31749	SerThr	SerThr	AGC	RBM23	Q86U06	KSRDRKRsRsRDRDR	76	S	76_S	0.9935	0	FALSE	FALSE	FALSE	0.55
AKT1_RBM39_44_S	AKT1	P31749	SerThr	SerThr	AGC	RBM39	Q14498	KSKsRSRsHERKRsK	44	S	44_S	0.9699	0	FALSE	FALSE	FALSE	0.51
AKT1_RBM39_97_S	AKT1	P31749	SerThr	SerThr	AGC	RBM39	Q14498	RFRGRyrsPysGPkF	97	S	97_S	0.9781	0	FALSE	FALSE	FALSE	0.85
AKT1_RBM5_69_S	AKT1	P31749	SerThr	SerThr	AGC	RBM5	P52756	RERERRNsDRsEDGy	69	S	69_S	0.9915	0	FALSE	FALSE	FALSE	0.73
AKT1_RBM8A_168_S	AKT1	P31749	SerThr	SerThr	AGC	RBM8A	Q9Y5S9	GGRRRsRsPDRRRR_	168	S	168_S	0.9889	0	TRUE	FALSE	FALSE	0.99
AKT1_RBMX2_272_S	AKT1	P31749	SerThr	SerThr	AGC	RBMX2	Q9Y388	RIRDRGRssDAHSsW	272	S	272_S	0.948	0	FALSE	FALSE	FALSE	0.52
AKT1_RBMXL1_326_S	AKT1	P31749	SerThr	SerThr	AGC	RBMXL1	Q96E39	GyGGsRDsysSSRsD	326	S	326_S	0.8379	0	FALSE	FALSE	FALSE	0.56
AKT1_RBSN_230_S	AKT1	P31749	SerThr	SerThr	AGC	RBSN	Q9H1K0	VHGsRRGsIssMSSV	230	S	230_S	0.9958	0	FALSE	FALSE	FALSE	0.55
AKT1_RECQL4_27_S	AKT1	P31749	SerThr	SerThr	AGC	RECQL4	O94761	RQRGRRPsQDDVEAA	27	S	27_S	0.9884	0	FALSE	FALSE	FALSE	0.51
AKT1_REEP1_152_S	AKT1	P31749	SerThr	SerThr	AGC	REEP1	Q9H902	SERLRsFsMQDLTTI	152	S	152_S	0.9293	0	FALSE	FALSE	FALSE	0.52
AKT1_REEP3_152_S	AKT1	P31749	SerThr	SerThr	AGC	REEP3	Q6NUK4	TERLRsFsMHDLTTI	152	S	152_S	0.9533	0	FALSE	FALSE	FALSE	0.5
AKT1_REEP4_250_T	AKT1	P31749	SerThr	SerThr	AGC	REEP4	Q9H6H4	KVRtRKKtVPsDVDs	250	T	250_T	0.9888	0	FALSE	FALSE	FALSE	0.56
AKT1_RELA_45_S	AKT1	P31749	SerThr	SerThr	AGC	RELA	Q04206	CEGRsAGsIPGERST	45	S	45_S	0.8188	0	FALSE	FALSE	FALSE	0.66
AKT1_REM1_250_S	AKT1	P31749	SerThr	SerThr	AGC	REM1	O75628	LRLRRRDsAAKEPPA	250	S	250_S	0.9886	0	FALSE	FALSE	FALSE	0.55
AKT1_REM2_68_S	AKT1	P31749	SerThr	SerThr	AGC	REM2	Q8IYK8	GAPRRRGsMPVPyKH	68	S	68_S	0.9996	0	FALSE	FALSE	FALSE	0.64
AKT1_REPS1_537_S	AKT1	P31749	SerThr	SerThr	AGC	REPS1	Q96D71	VTRQRsHsGtsPDNt	537	S	537_S	0.9656	0	FALSE	FALSE	FALSE	0.82
AKT1_REPS1_709_S	AKT1	P31749	SerThr	SerThr	AGC	REPS1	Q96D71	PVRRRLksEDELRPE	709	S	709_S	0.9549	0	FALSE	FALSE	FALSE	0.76
AKT1_REPS2_461_S	AKT1	P31749	SerThr	SerThr	AGC	REPS2	Q8NFH8	KARPRsRsyssTsIE	461	S	461_S	0.9661	0	FALSE	FALSE	FALSE	0.67
AKT1_REPS2_463_S	AKT1	P31749	SerThr	SerThr	AGC	REPS2	Q8NFH8	RPRsRsyssTsIEEA	463	S	463_S	0.9496	0	FALSE	FALSE	FALSE	0.71
AKT1_RET_696_S	AKT1	P31749	SerThr	SerThr	AGC	RET	P07949	SSGARRPsLDsMENQ	696	S	696_S	0.9857	0	FALSE	FALSE	FALSE	0.5
AKT1_RFX5_473_S	AKT1	P31749	SerThr	SerThr	AGC	RFX5	P48382	RGRPRKKsGGSGERN	473	S	473_S	0.9925	0	FALSE	FALSE	FALSE	0.51
AKT1_RGCC_45_S	AKT1	P31749	SerThr	SerThr	AGC	RGCC	Q9H4X1-2	ERMKRRSsAsVSDSS	45	S	45_S	0.9858	0	TRUE	FALSE	FALSE	0.5
AKT1_RGL2_736_S	AKT1	P31749	SerThr	SerThr	AGC	RGL2	O15211	LLRQRRRsstAtPGV	736	S	736_S	0.9983	0	FALSE	FALSE	FALSE	0.66
AKT1_RGS18_218_S	AKT1	P31749	SerThr	SerThr	AGC	RGS18	Q9NS28	NLRRRsRsFTCNEFQ	218	S	218_S	0.9979	0	FALSE	FALSE	FALSE	0.76
AKT1_RGS3_943_S	AKT1	P31749	SerThr	SerThr	AGC	RGS3	P49796	sLRRRtHsEGsLLQE	943	S	943_S	0.959	0	FALSE	FALSE	FALSE	0.82
AKT1_RHBDF1_390_S	AKT1	P31749	SerThr	SerThr	AGC	RHBDF1	Q96CC6	tYRKRIDsFVKRQIE	390	S	390_S	0.996	0	FALSE	FALSE	FALSE	0.51
AKT1_RICTOR_1135_T	AKT1	P31749	SerThr	SerThr	AGC	RICTOR	Q6R327	NRRIRtLtEPsVDFN	1135	T	1135_T	0.7838	0	TRUE	FALSE	FALSE	0.87
AKT1_RIOK2_483_S	AKT1	P31749	SerThr	SerThr	AGC	RIOK2	Q9BVS4	QYRTRtLsItssGsA	483	S	483_S	0.9685	0	FALSE	FALSE	FALSE	0.52
AKT1_RIPK1_416_S	AKT1	P31749	SerThr	SerThr	AGC	RIPK1	Q13546	EERRRRVsHDPFAQQ	416	S	416_S	0.9914	0	FALSE	FALSE	FALSE	0.64
AKT1_RNF11_135_T	AKT1	P31749	SerThr	SerThr	AGC	RNF11	Q9Y3C5	DWLMRSFtCPSCMEP	135	T	135_T	0.8216	0	TRUE	FALSE	FALSE	0.88
AKT1_RNF157_660_S	AKT1	P31749	SerThr	SerThr	AGC	RNF157	Q96PX1	NAQRRRLssssLEDS	660	S	660_S	0.996	0	FALSE	FALSE	FALSE	0.5
AKT1_RNF169_693_S	AKT1	P31749	SerThr	SerThr	AGC	RNF169	Q8NCN4	TVsRRkGsVDQYLLR	693	S	693_S	0.9844	0	FALSE	FALSE	FALSE	0.5
AKT1_RNF19A_66_S	AKT1	P31749	SerThr	SerThr	AGC	RNF19A	Q9NV58	APKKRRIsIGsLFRR	66	S	66_S	0.9958	0	FALSE	FALSE	FALSE	0.52
AKT1_RNPS1_27_S	AKT1	P31749	SerThr	SerThr	AGC	RNPS1	Q15287	KSstRAPsPtKRKDR	27	S	27_S	0.9482	0	FALSE	FALSE	FALSE	0.59
AKT1_RNPS1_281_S	AKT1	P31749	SerThr	SerThr	AGC	RNPS1	Q15287	sRsPRRRsPVRRRsR	281	S	281_S	0.9975	0	FALSE	FALSE	FALSE	0.52
AKT1_RPL13_106_S	AKT1	P31749	SerThr	SerThr	AGC	RPL13	P26373	DPrRRNkstEsLQAN	106	S	106_S	0.971	0	TRUE	FALSE	FALSE	0.93
AKT1_RPL15_197_T	AKT1	P31749	SerThr	SerThr	AGC	RPL15	P61313	AAWRRRNtLQLHrYR	197	T	197_T	0.9981	0	FALSE	FALSE	FALSE	0.74
AKT1_RPL18_183_S	AKT1	P31749	SerThr	SerThr	AGC	RPL18	Q07020	RARGRRAsrGYKN__	183	S	183_S	0.9991	0	FALSE	FALSE	FALSE	0.56
AKT1_RPL18A_123_S	AKT1	P31749	SerThr	SerThr	AGC	RPL18A	Q02543	RHRARAHsIQIMkVE	123	S	123_S	0.9813	0	FALSE	FALSE	TRUE	0.85
AKT1_RPL19_84_T	AKT1	P31749	SerThr	SerThr	AGC	RPL19	P84098	GIGkRkGtANARMPE	84	T	84_T	0.9833	0	FALSE	FALSE	FALSE	0.51
AKT1_RPL29_31_S	AKT1	P31749	SerThr	SerThr	AGC	RPL29	P47914	PRsQRyEsLkGVDPk	31	S	31_S	0.8556	0	FALSE	FALSE	FALSE	0.62
AKT1_RPL3_13_S	AKT1	P31749	SerThr	SerThr	AGC	RPL3	P39023	FsAPRHGsLGFLPrK	13	S	13_S	0.9597	0	FALSE	FALSE	TRUE	0.61
AKT1_RPL34_12_S	AKT1	P31749	SerThr	SerThr	AGC	RPL34	P49207	LTYRRrLsyNtAsNk	12	S	12_S	0.997	0	FALSE	FALSE	FALSE	0.53
AKT1_RPS27A_84_S	AKT1	P31749	SerThr	SerThr	AGC	RPS27A	P62979	AKKRKKKsyTtPkKN	84	S	84_S	0.9908	0	FALSE	FALSE	FALSE	0.5
AKT1_RPS3_70_T	AKT1	P31749	SerThr	SerThr	AGC	RPS3	P23396	GrrIrELtAVVQkRF	70	T	70_T	0.7811	0	TRUE	FALSE	FALSE	0.92
AKT1_RPS3A_10_T	AKT1	P31749	SerThr	SerThr	AGC	RPS3A	P61247	VGKNKRLtKGGKKGA	10	T	10_T	0.9854	0	TRUE	FALSE	FALSE	0.71
AKT1_RPS3A_112_S	AKT1	P31749	SerThr	SerThr	AGC	RPS3A	P61247	LTRDkMCsMVKKWQT	112	S	112_S	0.9516	0	TRUE	FALSE	FALSE	0.82
AKT1_RPS6_235_S	AKT1	P31749	SerThr	SerThr	AGC	RPS6	P62753	IAKRRRLssLRAsts	235	S	235_S	0.9997	0	FALSE	TRUE	FALSE	0.51
AKT1_RPS6_236_S	AKT1	P31749	SerThr	SerThr	AGC	RPS6	P62753	AKRRRLssLRAstsK	236	S	236_S	0.9968	0	TRUE	FALSE	FALSE	0.99
AKT1_RPS6KA3_115_T	AKT1	P31749	SerThr	SerThr	AGC	RPS6KA3	P51812	KVRDRVRtKMERDIL	115	T	115_T	0.9294	0	TRUE	FALSE	FALSE	0.82
AKT1_RPS6KB2_416_S	AKT1	P31749	SerThr	SerThr	AGC	RPS6KB2	Q9UBS0	RsPRRLNssPRAPVs	416	S	416_S	0.9893	0	FALSE	FALSE	FALSE	0.62
AKT1_RPS7_121_T	AKT1	P31749	SerThr	SerThr	AGC	RPS7	P62081	QKRPRsRtLtAVHDA	121	T	121_T	0.9545	0	FALSE	FALSE	FALSE	0.69
AKT1_RRAD_26_S	AKT1	P31749	SerThr	SerThr	AGC	RRAD	P55042	ERERRRGstPWGPAP	26	S	26_S	0.9964	0	FALSE	FALSE	FALSE	0.76
AKT1_RRAD_27_T	AKT1	P31749	SerThr	SerThr	AGC	RRAD	P55042	RERRRGstPWGPAPP	27	T	27_T	0.9711	0	FALSE	FALSE	FALSE	0.57
AKT1_RREB1_1167_S	AKT1	P31749	SerThr	SerThr	AGC	RREB1	Q92766	RsRPRANsGGVDLDs	1167	S	1167_S	0.967	0	FALSE	FALSE	TRUE	0.57
AKT1_RRP1_391_S	AKT1	P31749	SerThr	SerThr	AGC	RRP1	P56182	PGMERKRsRRRGVGA	391	S	391_S	0.9947	0	FALSE	FALSE	FALSE	0.5
AKT1_RSRC2_104_S	AKT1	P31749	SerThr	SerThr	AGC	RSRC2	Q7L4I2	KGRERLNssENGEDR	104	S	104_S	0.9605	0	FALSE	FALSE	FALSE	0.61
AKT1_RSRC2_145_S	AKT1	P31749	SerThr	SerThr	AGC	RSRC2	Q7L4I2	RSRERKKsRSRSRER	145	S	145_S	0.9957	0	FALSE	FALSE	FALSE	0.5
AKT1_RSRP1_38_S	AKT1	P31749	SerThr	SerThr	AGC	RSRP1	Q9BUV0	SSRSRsRsFSRSSRS	38	S	38_S	0.9932	0	FALSE	FALSE	FALSE	0.5
AKT1_RTKN_106_S	AKT1	P31749	SerThr	SerThr	AGC	RTKN	Q9BST9	GkTsRRPsDsGPPAE	106	S	106_S	0.9842	0	FALSE	FALSE	FALSE	0.5
AKT1_RUNX1_14_T	AKT1	P31749	SerThr	SerThr	AGC	RUNX1	Q01196	ASTSRRFtPPstALs	14	T	14_T	0.9432	0	FALSE	FALSE	FALSE	0.66
AKT1_RUNX2_28_S	AKT1	P31749	SerThr	SerThr	AGC	RUNX2	Q13950	PSTsRRFsPPSssLQ	28	S	28_S	0.9593	0	TRUE	FALSE	FALSE	0.89
AKT1_RUNX2_196_S	AKT1	P31749	SerThr	SerThr	AGC	RUNX2	Q13950	GRSGRGKsFtLtITV	196	S	196_S	0.9683	0	TRUE	FALSE	FALSE	0.99
AKT1_RUNX2_198_T	AKT1	P31749	SerThr	SerThr	AGC	RUNX2	Q13950	SGRGKsFtLtITVFT	198	T	198_T	0.8441	0	TRUE	FALSE	FALSE	0.87
AKT1_RUNX2_200_T	AKT1	P31749	SerThr	SerThr	AGC	RUNX2	Q13950	RGKsFtLtITVFTNP	200	T	200_T	0.444	0	TRUE	FALSE	FALSE	0.7
AKT1_S1PR1_236_T	AKT1	P31749	SerThr	SerThr	AGC	S1PR1	P21453	RTRSRRLtFRKNISK	236	T	236_T	0.9999	0	TRUE	FALSE	FALSE	0.99
AKT1_SAP30_131_S	AKT1	P31749	SerThr	SerThr	AGC	SAP30	O75446	NRRKRKGsDDDGGDs	131	S	131_S	0.9626	0	FALSE	FALSE	FALSE	0.89
AKT1_SAP30L_93_S	AKT1	P31749	SerThr	SerThr	AGC	SAP30L	Q9HAJ7	NKRKRKtsDDGGDsP	93	S	93_S	0.9775	0	FALSE	FALSE	FALSE	0.82
AKT1_SASH1_90_S	AKT1	P31749	SerThr	SerThr	AGC	SASH1	O94885	ELRKRRVsQDLEVEK	90	S	90_S	0.988	0	FALSE	FALSE	FALSE	0.51
AKT1_SCAF1_612_S	AKT1	P31749	SerThr	SerThr	AGC	SCAF1	Q9H7N4	KRRRRRRsAsPPPAt	612	S	612_S	0.9997	0	FALSE	FALSE	FALSE	0.59
AKT1_SCAF1_754_S	AKT1	P31749	SerThr	SerThr	AGC	SCAF1	Q9H7N4	sQKDRRRsGAASSsS	754	S	754_S	0.99	0	FALSE	FALSE	FALSE	0.56
AKT1_SCAF11_796_S	AKT1	P31749	SerThr	SerThr	AGC	SCAF11	Q99590	TRRsRFHsPsttWsP	796	S	796_S	0.9131	0	FALSE	FALSE	FALSE	0.58
AKT1_SCAP_822_S	AKT1	P31749	SerThr	SerThr	AGC	SCAP	Q12770	PGRQRRDsGVGsGLE	822	S	822_S	0.9952	0	FALSE	FALSE	FALSE	0.7
AKT1_SCYL1_469_T	AKT1	P31749	SerThr	SerThr	AGC	SCYL1	Q96KG9	sTRHRVLtSAFSRAT	469	T	469_T	0.9339	0	TRUE	FALSE	FALSE	0.88
AKT1_SEC61B_19_S	AKT1	P31749	SerThr	SerThr	AGC	SEC61B	P60468	GssGRsPskAVAARA	19	S	19_S	0.8863	0	FALSE	FALSE	FALSE	0.55
AKT1_SECISBP2L_251_S	AKT1	P31749	SerThr	SerThr	AGC	SECISBP2L	Q93073	KGRRRRAsHPtAESS	251	S	251_S	0.9983	0	FALSE	FALSE	FALSE	0.61
AKT1_SELENOK_51_S	AKT1	P31749	SerThr	SerThr	AGC	SELENOK	Q9Y6D0	QDVkkRRsyGNsSDs	51	S	51_S	0.9862	0	FALSE	FALSE	FALSE	0.55
AKT1_SELENON_30_S	AKT1	P31749	SerThr	SerThr	AGC	SELENON	Q9NZV5	PPRRRARsLALLGAL	30	S	30_S	0.9947	0	FALSE	FALSE	FALSE	0.53
AKT1_SEMA4G_713_S	AKT1	P31749	SerThr	SerThr	AGC	SEMA4G	Q9NTN9	RGRRRKYsLGRASRA	713	S	713_S	0.9996	0	FALSE	FALSE	FALSE	0.59
AKT1_SETD1A_221_S	AKT1	P31749	SerThr	SerThr	AGC	SETD1A	O15047	AESRRRsssDtAAYP	221	S	221_S	0.9935	0	FALSE	FALSE	FALSE	0.51
AKT1_SETD1A_222_S	AKT1	P31749	SerThr	SerThr	AGC	SETD1A	O15047	ESRRRsssDtAAYPA	222	S	222_S	0.9448	0	FALSE	FALSE	FALSE	0.54
AKT1_SETD2_2080_S	AKT1	P31749	SerThr	SerThr	AGC	SETD2	Q9BYW2	EKRKRRssLsPPSsA	2080	S	2080_S	0.9997	0	FALSE	FALSE	FALSE	0.62
AKT1_SFPQ_496_S	AKT1	P31749	SerThr	SerThr	AGC	SFPQ	P23246	EysQRWksLDEMEKQ	496	S	496_S	0.8365	0	FALSE	FALSE	FALSE	0.51
AKT1_SGTA_305_S	AKT1	P31749	SerThr	SerThr	AGC	SGTA	O43765	QIRsRtPsAsNDDQQ	305	S	305_S	0.9233	0	FALSE	FALSE	FALSE	0.62
AKT1_SH3BP4_246_S	AKT1	P31749	SerThr	SerThr	AGC	SH3BP4	Q9P0V3	FRsKRsYsLsELsVL	246	S	246_S	0.9284	0	TRUE	FALSE	FALSE	0.79
AKT1_SH3RF1_304_S	AKT1	P31749	SerThr	SerThr	AGC	SH3RF1	Q7Z6J0	KNTKKRHsFtsLtMA	304	S	304_S	0.9917	0	TRUE	FALSE	FALSE	0.64
AKT1_SIK1_182_T	AKT1	P31749	SerThr	SerThr	AGC	SIK1	P57059	kSGEPLStWCGSPPY	182	T	182_T	0.6888	0	TRUE	FALSE	FALSE	0.51
AKT1_SIK2_358_S	AKT1	P31749	SerThr	SerThr	AGC	SIK2	Q9H0K1	DGRQRRPstIAEQTV	358	S	358_S	0.9937	0	FALSE	FALSE	FALSE	0.62
AKT1_SIK2_484_T	AKT1	P31749	SerThr	SerThr	AGC	SIK2	Q9H0K1	RSGQRRHtLsEVTNQ	484	T	484_T	0.978	0	FALSE	FALSE	FALSE	0.54
AKT1_SIN3B_273_S	AKT1	P31749	SerThr	SerThr	AGC	SIN3B	O75182	sRKRsRPsLLRPVsA	273	S	273_S	0.9913	0	FALSE	FALSE	FALSE	0.59
AKT1_SIPA1_74_S	AKT1	P31749	SerThr	SerThr	AGC	SIPA1	Q96FS4	sPRARAHsHEEASRP	74	S	74_S	0.9124	0	FALSE	FALSE	FALSE	0.5
AKT1_SIRT6_338_S	AKT1	P31749	SerThr	SerThr	AGC	SIRT6	Q8N6T7	PKRERPtsPAPHRPP	338	S	338_S	0.8593	0	TRUE	FALSE	FALSE	0.82
AKT1_SKI_458_T	AKT1	P31749	SerThr	SerThr	AGC	SKI	P12755	QPRKRKLtVDTPGAP	458	T	458_T	0.9939	0	TRUE	FALSE	FALSE	0.99
AKT1_SKP2_72_S	AKT1	P31749	SerThr	SerThr	AGC	SKP2	Q13309	PPRkRLkskGsDkDF	72	S	72_S	0.9917	0	TRUE	FALSE	FALSE	0.91
AKT1_SLA_266_S	AKT1	P31749	SerThr	SerThr	AGC	SLA	Q13239	GGskRkSsFFSSPPy	266	S	266_S	0.9906	0	FALSE	FALSE	FALSE	0.54
AKT1_SLAIN2_313_T	AKT1	P31749	SerThr	SerThr	AGC	SLAIN2	Q9P270	CNstRRGtFsDQELD	313	T	313_T	0.9927	0	FALSE	FALSE	FALSE	0.62
AKT1_SLBP_111_S	AKT1	P31749	SerThr	SerThr	AGC	SLBP	Q14493	FGRERKsssGssDsK	111	S	111_S	0.9849	0	FALSE	FALSE	FALSE	0.71
AKT1_SLC14A2_490_S	AKT1	P31749	SerThr	SerThr	AGC	SLC14A2	Q15849	WSSIRRRskVFGkGE	490	S	490_S	0.9936	0	FALSE	FALSE	FALSE	0.57
AKT1_SLC2A1_226_S	AKT1	P31749	SerThr	SerThr	AGC	SLC2A1	P11166	NEENRAKsVLKKLRG	226	S	226_S	0.9884	0	FALSE	FALSE	FALSE	0.51
AKT1_SLC43A2_274_S	AKT1	P31749	SerThr	SerThr	AGC	SLC43A2	Q8N370	tTVGRRLsVGssMRS	274	S	274_S	0.9927	0	FALSE	FALSE	FALSE	0.69
AKT1_SLC4A2_243_S	AKT1	P31749	SerThr	SerThr	AGC	SLC4A2	P04920	QERRRIGsMtGAEQA	243	S	243_S	0.9922	0	FALSE	FALSE	FALSE	0.73
AKT1_SLC7A11_26_S	AKT1	P31749	SerThr	SerThr	AGC	SLC7A11	Q9UPY5	NVNGRLPsLGNkEPP	26	S	26_S	0.98	0	TRUE	FALSE	FALSE	0.66
AKT1_SLC9A1_648_S	AKT1	P31749	SerThr	SerThr	AGC	SLC9A1	P19634	KTRQRLRsYNRHtLV	648	S	648_S	0.9948	0	TRUE	FALSE	FALSE	0.93
AKT1_SLC9A1_703_S	AKT1	P31749	SerThr	SerThr	AGC	SLC9A1	P19634	MsRARIGsDPLAyEP	703	S	703_S	0.8666	0	TRUE	FALSE	FALSE	0.94
AKT1_SLC9A1_796_S	AKT1	P31749	SerThr	SerThr	AGC	SLC9A1	P19634	QRIQRCLsDPGPHPE	796	S	796_S	0.8985	0	TRUE	FALSE	FALSE	0.73
AKT1_SLK_189_S	AKT1	P31749	SerThr	SerThr	AGC	SLK	Q9H2G2	RtIQRRDsFIGtPyW	189	S	189_S	0.9947	0	FALSE	FALSE	FALSE	0.82
AKT1_SLX4IP_189_T	AKT1	P31749	SerThr	SerThr	AGC	SLX4IP	Q5VYV7	KsQtRRDtVETSSDs	189	T	189_T	0.9625	0	FALSE	FALSE	FALSE	0.51
AKT1_SMAD3_423_S	AKT1	P31749	SerThr	SerThr	AGC	SMAD3	P84022	sPsIRCssVs_____	423	S	423_S	0.9513	0	FALSE	FALSE	FALSE	0.74
AKT1_SMARCC1_328_S	AKT1	P31749	SerThr	SerThr	AGC	SMARCC1	Q92922	NARKRKHsPsPPPPt	328	S	328_S	0.9909	0	FALSE	FALSE	FALSE	0.66
AKT1_SMARCC2_302_S	AKT1	P31749	SerThr	SerThr	AGC	SMARCC2	Q8TAQ2	NyKKRKRsPsPsPtP	302	S	302_S	0.9816	0	FALSE	FALSE	FALSE	0.76
AKT1_SMARCC2_304_S	AKT1	P31749	SerThr	SerThr	AGC	SMARCC2	Q8TAQ2	KKRKRsPsPsPtPEA	304	S	304_S	0.937	0	FALSE	FALSE	FALSE	0.76
AKT1_SNPH_20_S	AKT1	P31749	SerThr	SerThr	AGC	SNPH	O15079	AGsRRRtsPPVSVRD	20	S	20_S	0.9843	0	FALSE	FALSE	FALSE	0.52
AKT1_SNRNP27_59_S	AKT1	P31749	SerThr	SerThr	AGC	SNRNP27	Q8WVK2	RsPRRHRstsPsPsR	59	S	59_S	0.9803	0	FALSE	FALSE	FALSE	0.53
AKT1_SNRNP70_257_S	AKT1	P31749	SerThr	SerThr	AGC	SNRNP70	P08621	KERERRRsRsRDRRR	257	S	257_S	0.9992	0	FALSE	FALSE	FALSE	0.5
AKT1_SNRNP70_259_S	AKT1	P31749	SerThr	SerThr	AGC	SNRNP70	P08621	RERRRsRsRDRRRRs	259	S	259_S	0.9965	0	FALSE	FALSE	FALSE	0.58
AKT1_SNRNP70_277_S	AKT1	P31749	SerThr	SerThr	AGC	SNRNP70	P08621	DKEERRRsRERsKDK	277	S	277_S	0.986	0	FALSE	FALSE	FALSE	0.58
AKT1_SNTA1_89_T	AKT1	P31749	SerThr	SerThr	AGC	SNTA1	Q13424	LLQRRRVtVRKADAG	89	T	89_T	0.9982	0	FALSE	FALSE	FALSE	0.66
AKT1_SNURF_32_S	AKT1	P31749	SerThr	SerThr	AGC	SNURF	Q9Y675	VkRRRTAsLsNQECQ	32	S	32_S	0.9875	0	FALSE	FALSE	FALSE	0.52
AKT1_SNW1_518_S	AKT1	P31749	SerThr	SerThr	AGC	SNW1	Q13573	HGGSKRPsDSSRPKE	518	S	518_S	0.9535	0	FALSE	FALSE	FALSE	0.51
AKT1_SNX22_45_S	AKT1	P31749	SerThr	SerThr	AGC	SNX22	Q96L94	HTVPRRYsEFHALHK	45	S	45_S	0.9692	0	FALSE	FALSE	FALSE	0.5
AKT1_SON_1950_S	AKT1	P31749	SerThr	SerThr	AGC	SON	P18583	VGRRRsFsIsPsRRs	1950	S	1950_S	0.9849	0	FALSE	FALSE	FALSE	0.54
AKT1_SON_1975_S	AKT1	P31749	SerThr	SerThr	AGC	SON	P18583	sRRsRtPsRRsRtPs	1975	S	1975_S	0.9876	0	FALSE	FALSE	FALSE	0.52
AKT1_SON_1996_S	AKT1	P31749	SerThr	SerThr	AGC	SON	P18583	sRRsRTPsRRRRsRs	1996	S	1996_S	0.9943	0	FALSE	FALSE	FALSE	0.53
AKT1_SORBS2_259_S	AKT1	P31749	SerThr	SerThr	AGC	SORBS2	O94875	DFRKRRKsEPAVGPP	259	S	259_S	0.9941	0	FALSE	FALSE	FALSE	0.56
AKT1_SOX2_116_T	AKT1	P31749	SerThr	SerThr	AGC	SOX2	P48431	KYRPRRktktLMkKD	116	T	116_T	0.9956	0	TRUE	FALSE	FALSE	0.7
AKT1_SP1_42_S	AKT1	P31749	SerThr	SerThr	AGC	SP1	P08047	FsQARSSsTGsSSSt	42	S	42_S	0.9019	0	TRUE	FALSE	FALSE	0.64
AKT1_SP1_679_T	AKT1	P31749	SerThr	SerThr	AGC	SP1	P08047	ELQRHKRtHtGEkkF	679	T	679_T	0.8882	0	TRUE	FALSE	FALSE	0.82
AKT1_SP1_698_S	AKT1	P31749	SerThr	SerThr	AGC	SP1	P08047	CPkRFMRsDHLskHI	698	S	698_S	0.6849	0	TRUE	FALSE	FALSE	0.69
AKT1_SP100_451_S	AKT1	P31749	SerThr	SerThr	AGC	SP100	P23497	PsRKRRFsssDFsDL	451	S	451_S	0.9944	0	FALSE	FALSE	FALSE	0.7
AKT1_SPATS2_386_S	AKT1	P31749	SerThr	SerThr	AGC	SPATS2	Q86XZ4	STRsRCssVtSVSLs	386	S	386_S	0.9779	0	FALSE	FALSE	FALSE	0.73
AKT1_SPATS2_480_S	AKT1	P31749	SerThr	SerThr	AGC	SPATS2	Q86XZ4	MGRYRNSsWySsGSR	480	S	480_S	0.9494	0	FALSE	FALSE	FALSE	0.62
AKT1_SPECC1L_384_S	AKT1	P31749	SerThr	SerThr	AGC	SPECC1L	Q69YQ0	IERsRkGssGNAsEV	384	S	384_S	0.9919	0	FALSE	FALSE	FALSE	0.76
AKT1_SPECC1L_832_S	AKT1	P31749	SerThr	SerThr	AGC	SPECC1L	Q69YQ0	MGLsRRsstssEPTP	832	S	832_S	0.9788	0	FALSE	FALSE	FALSE	0.74
AKT1_SPICE1_93_S	AKT1	P31749	SerThr	SerThr	AGC	SPICE1	Q8N0Z3	NLEkRRLsIMKEILS	93	S	93_S	0.9954	0	FALSE	FALSE	FALSE	0.51
AKT1_SPN_341_T	AKT1	P31749	SerThr	SerThr	AGC	SPN	P16150	EGssRRPtLttFFGR	341	T	341_T	0.9825	0	FALSE	FALSE	FALSE	0.76
AKT1_SPRED2_297_S	AKT1	P31749	SerThr	SerThr	AGC	SPRED2	Q7Z698	TQPSRGKsRRRKEDG	297	S	297_S	0.9932	0	FALSE	FALSE	FALSE	0.52
AKT1_SPTBN1_8_S	AKT1	P31749	SerThr	SerThr	AGC	SPTBN1	Q01082-3	MELQRtssIsGPLsP	8	S	8_S	0.9611	0	FALSE	FALSE	FALSE	0.52
AKT1_SQSTM1_269_T	AKT1	P31749	SerThr	SerThr	AGC	SQSTM1	Q13501	GGkRsRLtPVsPEss	269	T	269_T	0.9284	0	FALSE	FALSE	FALSE	0.66
AKT1_SRC_17_S	AKT1	P31749	SerThr	SerThr	AGC	SRC	P12931	DAsQRRRsLEPAENV	17	S	17_S	0.9857	0	FALSE	FALSE	FALSE	0.94
AKT1_SREK1_403_S	AKT1	P31749	SerThr	SerThr	AGC	SREK1	Q8WXA9	SKTIKRKssRsPsPR	403	S	403_S	0.9909	0	FALSE	FALSE	FALSE	0.5
AKT1_SRGAP2_224_S	AKT1	P31749	SerThr	SerThr	AGC	SRGAP2	O75044	EKHVRRssVKKIEkM	224	S	224_S	0.9964	0	FALSE	FALSE	FALSE	0.5
AKT1_SRPK2_492_T	AKT1	P31749	SerThr	SerThr	AGC	SRPK2	P78362	PSHDRSRtVsAsstG	492	T	492_T	0.9047	0	TRUE	FALSE	FALSE	0.64
AKT1_SRRM1_290_S	AKT1	P31749	SerThr	SerThr	AGC	SRRM1	Q8IYB3	KSRSRTRsRsPsHtR	290	S	290_S	0.9646	0	FALSE	FALSE	FALSE	0.59
AKT1_SRRM1_292_S	AKT1	P31749	SerThr	SerThr	AGC	SRRM1	Q8IYB3	RSRTRsRsPsHtRPR	292	S	292_S	0.9477	0	FALSE	FALSE	FALSE	0.55
AKT1_SRRM1_294_S	AKT1	P31749	SerThr	SerThr	AGC	SRRM1	Q8IYB3	RTRsRsPsHtRPRRR	294	S	294_S	0.9818	0	FALSE	FALSE	FALSE	0.51
AKT1_SRRM1_343_S	AKT1	P31749	SerThr	SerThr	AGC	SRRM1	Q8IYB3	PRHRRsRsPVRRRRR	343	S	343_S	0.9871	0	FALSE	FALSE	FALSE	0.56
AKT1_SRRM1_429_S	AKT1	P31749	SerThr	SerThr	AGC	SRRM1	Q8IYB3	RtRKsRVsVsPGRts	429	S	429_S	0.9436	0	FALSE	FALSE	FALSE	0.66
AKT1_SRRM1_524_S	AKT1	P31749	SerThr	SerThr	AGC	SRRM1	Q8IYB3	VGRRRRHsPsRsAsP	524	S	524_S	0.9993	0	FALSE	FALSE	FALSE	0.62
AKT1_SRRM1_549_S	AKT1	P31749	SerThr	SerThr	AGC	SRRM1	Q8IYB3	PRGRRRRsPsPPPtR	549	S	549_S	0.9977	0	FALSE	FALSE	FALSE	0.73
AKT1_SRRM1_551_S	AKT1	P31749	SerThr	SerThr	AGC	SRRM1	Q8IYB3	GRRRRsPsPPPtRRR	551	S	551_S	0.9451	0	FALSE	FALSE	FALSE	0.62
AKT1_SRRM1_560_S	AKT1	P31749	SerThr	SerThr	AGC	SRRM1	Q8IYB3	PPtRRRRsPsPAPPP	560	S	560_S	0.9451	0	FALSE	FALSE	FALSE	0.7
AKT1_SRRM1_562_S	AKT1	P31749	SerThr	SerThr	AGC	SRRM1	Q8IYB3	tRRRRsPsPAPPPRR	562	S	562_S	0.9714	0	FALSE	FALSE	FALSE	0.69
AKT1_SRRM1_572_T	AKT1	P31749	SerThr	SerThr	AGC	SRRM1	Q8IYB3	PPPRRRRtPtPPPRR	572	T	572_T	0.9957	0	FALSE	FALSE	FALSE	0.66
AKT1_SRRM1_574_T	AKT1	P31749	SerThr	SerThr	AGC	SRRM1	Q8IYB3	PRRRRtPtPPPRRRt	574	T	574_T	0.9578	0	FALSE	FALSE	FALSE	0.61
AKT1_SRRM1_581_T	AKT1	P31749	SerThr	SerThr	AGC	SRRM1	Q8IYB3	tPPPRRRtPsPPPRR	581	T	581_T	0.9853	0	FALSE	FALSE	FALSE	0.66
AKT1_SRRM1_583_S	AKT1	P31749	SerThr	SerThr	AGC	SRRM1	Q8IYB3	PPRRRtPsPPPRRRs	583	S	583_S	0.97	0	FALSE	FALSE	FALSE	0.67
AKT1_SRRM1_597_S	AKT1	P31749	SerThr	SerThr	AGC	SRRM1	Q8IYB3	sPsPRRysPPIQRRy	597	S	597_S	0.9767	0	FALSE	FALSE	FALSE	0.73
AKT1_SRRM1_605_S	AKT1	P31749	SerThr	SerThr	AGC	SRRM1	Q8IYB3	PPIQRRysPsPPPKR	605	S	605_S	0.9817	0	FALSE	FALSE	FALSE	0.52
AKT1_SRRM2_536_S	AKT1	P31749	SerThr	SerThr	AGC	SRRM2	Q9UQ35	QRRGRsRsPQRPGWs	536	S	536_S	0.9794	0	FALSE	FALSE	FALSE	0.71
AKT1_SRRM2_586_S	AKT1	P31749	SerThr	SerThr	AGC	SRRM2	Q9UQ35	ARRGRsRsRtPARRR	586	S	586_S	0.9686	0	FALSE	FALSE	FALSE	0.53
AKT1_SRRM2_594_S	AKT1	P31749	SerThr	SerThr	AGC	SRRM2	Q9UQ35	RtPARRRsRsRtPtR	594	S	594_S	0.998	0	FALSE	FALSE	FALSE	0.58
AKT1_SRRM2_627_T	AKT1	P31749	SerThr	SerThr	AGC	SRRM2	Q9UQ35	PARRRsRtRsPVRRR	627	T	627_T	0.9771	0	FALSE	FALSE	FALSE	0.5
AKT1_SRRM2_745_S	AKT1	P31749	SerThr	SerThr	AGC	SRRM2	Q9UQ35	QRRsRsNssPEMKKs	745	S	745_S	0.9274	0	FALSE	FALSE	FALSE	0.62
AKT1_SRRM2_819_S	AKT1	P31749	SerThr	SerThr	AGC	SRRM2	Q9UQ35	PRRsRSsssPPPkQK	819	S	819_S	0.9602	0	FALSE	FALSE	FALSE	0.54
AKT1_SRRM2_931_S	AKT1	P31749	SerThr	SerThr	AGC	SRRM2	Q9UQ35	sPRQRsHsGsssPsP	931	S	931_S	0.9445	0	FALSE	FALSE	FALSE	0.51
AKT1_SRRM2_1443_S	AKT1	P31749	SerThr	SerThr	AGC	SRRM2	Q9UQ35	srrsRsGssPGLRDG	1443	S	1443_S	0.9587	0	FALSE	FALSE	FALSE	0.52
AKT1_SRRM2_1499_S	AKT1	P31749	SerThr	SerThr	AGC	SRRM2	Q9UQ35	tPRPRsRsPssPELN	1499	S	1499_S	0.9598	0	FALSE	FALSE	FALSE	0.54
AKT1_SRRM2_1501_S	AKT1	P31749	SerThr	SerThr	AGC	SRRM2	Q9UQ35	RPRsRsPssPELNNK	1501	S	1501_S	0.9099	0	FALSE	FALSE	FALSE	0.62
AKT1_SRRM2_1818_S	AKT1	P31749	SerThr	SerThr	AGC	SRRM2	Q9UQ35	TRRRRGGsGyHsRsP	1818	S	1818_S	0.9865	0	FALSE	FALSE	FALSE	0.5
AKT1_SRRM2_1854_S	AKT1	P31749	SerThr	SerThr	AGC	SRRM2	Q9UQ35	tsRKRsRsRtsPAPW	1854	S	1854_S	0.9913	0	FALSE	FALSE	FALSE	0.52
AKT1_SRRM2_1856_T	AKT1	P31749	SerThr	SerThr	AGC	SRRM2	Q9UQ35	RKRsRsRtsPAPWKR	1856	T	1856_T	0.9633	0	FALSE	FALSE	FALSE	0.54
AKT1_SRRM2_1925_S	AKT1	P31749	SerThr	SerThr	AGC	SRRM2	Q9UQ35	VsRRRsRsRtPPVtR	1925	S	1925_S	0.9934	0	FALSE	FALSE	FALSE	0.62
AKT1_SRRM2_1972_S	AKT1	P31749	SerThr	SerThr	AGC	SRRM2	Q9UQ35	VtRRRsRsRtsPItR	1972	S	1972_S	0.9945	0	FALSE	FALSE	FALSE	0.53
AKT1_SRRM2_1984_S	AKT1	P31749	SerThr	SerThr	AGC	SRRM2	Q9UQ35	ItRRRsRsRtsPVtR	1984	S	1984_S	0.9945	0	FALSE	FALSE	FALSE	0.57
AKT1_SRRM2_2608_S	AKT1	P31749	SerThr	SerThr	AGC	SRRM2	Q9UQ35	AkRKRRssssssssS	2608	S	2608_S	0.9988	0	FALSE	FALSE	FALSE	0.62
AKT1_SRRM4_123_S	AKT1	P31749	SerThr	SerThr	AGC	SRRM4	A7MD48	TRKKRRRsSsYSPSP	123	S	123_S	0.999	0	FALSE	FALSE	FALSE	0.51
AKT1_SRRM4_591_S	AKT1	P31749	SerThr	SerThr	AGC	SRRM4	A7MD48	RSRSRSRsRSRSQsR	591	S	591_S	0.983	0	FALSE	FALSE	FALSE	0.55
AKT1_SRSF1_211_S	AKT1	P31749	SerThr	SerThr	AGC	SRSF1	Q07955	RsRsRsRsRsRsRsR	211	S	211_S	0.983	0	FALSE	FALSE	FALSE	0.52
AKT1_SRSF1_246_S	AKT1	P31749	SerThr	SerThr	AGC	SRSF1	Q07955	PRHsRsRsRt_____	246	S	246_S	0.9498	0	FALSE	FALSE	FALSE	0.53
AKT1_SRSF10_131_S	AKT1	P31749	SerThr	SerThr	AGC	SRSF10	O75494	YERRRsRsRsFDyNy	131	S	131_S	0.9885	0	FALSE	FALSE	FALSE	0.73
AKT1_SRSF10_133_S	AKT1	P31749	SerThr	SerThr	AGC	SRSF10	O75494	RRRsRsRsFDyNyRR	133	S	133_S	0.9827	0	FALSE	FALSE	FALSE	0.73
AKT1_SRSF10_158_S	AKT1	P31749	SerThr	SerThr	AGC	SRSF10	O75494-3	GRPRRsRsHsDNDRP	158	S	158_S	0.9586	0	FALSE	FALSE	FALSE	0.56
AKT1_SRSF10_160_S	AKT1	P31749	SerThr	SerThr	AGC	SRSF10	O75494	PRRsRsHsDNDRFKH	160	S	160_S	0.8633	0	FALSE	FALSE	FALSE	0.51
AKT1_SRSF11_262_S	AKT1	P31749	SerThr	SerThr	AGC	SRSF11	Q05519	SRRRRtPsssRHRRS	262	S	262_S	0.9932	0	FALSE	FALSE	FALSE	0.57
AKT1_SRSF11_348_S	AKT1	P31749	SerThr	SerThr	AGC	SRSF11	Q05519	RERRRRRsRsGtRsP	348	S	348_S	0.9999	0	FALSE	FALSE	FALSE	0.54
AKT1_SRSF12_146_S	AKT1	P31749	SerThr	SerThr	AGC	SRSF12	Q8WXF0	ESRHRRFsYsQsKSR	146	S	146_S	0.9957	0	FALSE	FALSE	FALSE	0.71
AKT1_SRSF2_121_S	AKT1	P31749	SerThr	SerThr	AGC	SRSF2	Q01130	GyGrRSRsPRRRRRs	121	S	121_S	0.9922	0	FALSE	FALSE	FALSE	0.62
AKT1_SRSF2_128_S	AKT1	P31749	SerThr	SerThr	AGC	SRSF2	Q01130	sPRRRRRsRsRSRSR	128	S	128_S	0.9999	0	FALSE	FALSE	FALSE	0.51
AKT1_SRSF2_130_S	AKT1	P31749	SerThr	SerThr	AGC	SRSF2	Q01130	RRRRRsRsRSRSRSR	130	S	130_S	0.9949	0	FALSE	FALSE	FALSE	0.52
AKT1_SRSF2_169_S	AKT1	P31749	SerThr	SerThr	AGC	SRSF2	Q01130	KSRSARRsKsksSsV	169	S	169_S	0.9744	0	FALSE	FALSE	FALSE	0.54
AKT1_SRSF2_187_S	AKT1	P31749	SerThr	SerThr	AGC	SRSF2	Q01130	RSRSRSRsRsRsPPP	187	S	187_S	0.983	0	FALSE	FALSE	FALSE	0.67
AKT1_SRSF2_189_S	AKT1	P31749	SerThr	SerThr	AGC	SRSF2	Q01130	RSRSRsRsRsPPPVs	189	S	189_S	0.9793	0	FALSE	FALSE	FALSE	0.69
AKT1_SRSF2_191_S	AKT1	P31749	SerThr	SerThr	AGC	SRSF2	Q01130	RSRsRsRsPPPVsKR	191	S	191_S	0.9043	0	FALSE	FALSE	FALSE	0.73
AKT1_SRSF2_208_S	AKT1	P31749	SerThr	SerThr	AGC	SRSF2	Q01130	KSRsRsKsPPKsPEE	208	S	208_S	0.9467	0	FALSE	FALSE	FALSE	0.62
AKT1_SRSF3_120_S	AKT1	P31749	SerThr	SerThr	AGC	SRSF3	P84103	RRSPRRRsFsRsRsR	120	S	120_S	0.9994	0	FALSE	FALSE	FALSE	0.66
AKT1_SRSF3_122_S	AKT1	P31749	SerThr	SerThr	AGC	SRSF3	P84103	SPRRRsFsRsRsRsL	122	S	122_S	0.9883	0	TRUE	FALSE	FALSE	0.99
AKT1_SRSF3_128_S	AKT1	P31749	SerThr	SerThr	AGC	SRSF3	P84103	FsRsRsRsLsRDRRR	128	S	128_S	0.9853	0	TRUE	FALSE	FALSE	0.99
AKT1_SRSF3_130_S	AKT1	P31749	SerThr	SerThr	AGC	SRSF3	P84103	RsRsRsLsRDRRRER	130	S	130_S	0.9776	0	TRUE	FALSE	FALSE	0.99
AKT1_SRSF3_138_S	AKT1	P31749	SerThr	SerThr	AGC	SRSF3	P84103	RDRRRERsLsRERNH	138	S	138_S	0.9755	0	TRUE	FALSE	FALSE	0.91
AKT1_SRSF3_140_S	AKT1	P31749	SerThr	SerThr	AGC	SRSF3	P84103	RRRERsLsRERNHKP	140	S	140_S	0.9473	0	TRUE	FALSE	FALSE	0.99
AKT1_SRSF4_446_S	AKT1	P31749	SerThr	SerThr	AGC	SRSF4	Q08170	EtRsRSRsNsKsKPN	446	S	446_S	0.9786	0	FALSE	FALSE	FALSE	0.66
AKT1_SRSF4_448_S	AKT1	P31749	SerThr	SerThr	AGC	SRSF4	Q08170	RsRSRsNsKsKPNLP	448	S	448_S	0.9848	0	FALSE	FALSE	FALSE	0.57
AKT1_SRSF5_227_S	AKT1	P31749	SerThr	SerThr	AGC	SRSF5	Q13243	RSRSRSKsRsVsRsP	227	S	227_S	0.9635	0	FALSE	FALSE	FALSE	0.59
AKT1_SRSF6_299_S	AKT1	P31749	SerThr	SerThr	AGC	SRSF6	Q13247	KsRsRsQsRsNsPLP	299	S	299_S	0.9556	0	FALSE	FALSE	FALSE	0.5
AKT1_SRSF7_202_S	AKT1	P31749	SerThr	SerThr	AGC	SRSF7	Q16629	RsRsRsRsIsRPRSS	202	S	202_S	0.9955	0	FALSE	FALSE	FALSE	0.58
AKT1_SRSF7_225_S	AKT1	P31749	SerThr	SerThr	AGC	SRSF7	Q16629	PKRsRsPsGsPRRsA	225	S	225_S	0.9621	0	FALSE	FALSE	FALSE	0.61
AKT1_SSH1_826_T	AKT1	P31749	SerThr	SerThr	AGC	SSH1	Q8WYL5	AGLVRKHtKELERLK	826	T	826_T	0.846	0	TRUE	FALSE	FALSE	0.64
AKT1_STAC3_34_S	AKT1	P31749	SerThr	SerThr	AGC	STAC3	Q96MF2	KQLLRKGsTGtKEME	34	S	34_S	0.9849	0	FALSE	FALSE	FALSE	0.52
AKT1_STAR_56_S	AKT1	P31749	SerThr	SerThr	AGC	STAR	P49675	INQVRRRssLLGsRL	56	S	56_S	0.9934	0	FALSE	FALSE	FALSE	0.59
AKT1_STARD13_589_S	AKT1	P31749	SerThr	SerThr	AGC	STARD13	Q9Y3M8	NRRLRWNsFQLSHQP	589	S	589_S	0.967	0	FALSE	FALSE	FALSE	0.66
AKT1_STK3_117_T	AKT1	P31749	SerThr	SerThr	AGC	STK3	Q13188	IIRLRNktLIEDEIA	117	T	117_T	0.9311	0	TRUE	FALSE	FALSE	0.99
AKT1_STK3_384_T	AKT1	P31749	SerThr	SerThr	AGC	STK3	Q13188	GtMKRNAtsPQVQRP	384	T	384_T	0.8504	0	TRUE	FALSE	FALSE	0.82
AKT1_STK4_120_T	AKT1	P31749	SerThr	SerThr	AGC	STK4	Q13043	IIRLRNktLTEDEIA	120	T	120_T	0.9252	0	TRUE	FALSE	FALSE	0.99
AKT1_STK4_183_T	AKT1	P31749	SerThr	SerThr	AGC	STK4	Q13043	DtMAkRNtVIGTPFW	183	T	183_T	0.9757	0	TRUE	FALSE	FALSE	0.82
AKT1_STK4_387_T	AKT1	P31749	SerThr	SerThr	AGC	STK4	Q13043	tMKRRDEtMQPAKPs	387	T	387_T	0.8572	0	TRUE	FALSE	FALSE	0.94
AKT1_STXBP5_759_S	AKT1	P31749	SerThr	SerThr	AGC	STXBP5	Q5T5C0	AKMSRKLsLPtDLKP	759	S	759_S	0.9611	0	FALSE	FALSE	FALSE	0.58
AKT1_STXBP5_782_S	AKT1	P31749	SerThr	SerThr	AGC	STXBP5	Q5T5C0	FsRsRsssVtsIDKE	782	S	782_S	0.9567	0	FALSE	FALSE	FALSE	0.71
AKT1_SUFU_346_S	AKT1	P31749	SerThr	SerThr	AGC	SUFU	Q9UMX1	RAPsRkDsLEsDSst	346	S	346_S	0.9323	0	FALSE	FALSE	FALSE	0.57
AKT1_SUMO2_38_T	AKT1	P31749	SerThr	SerThr	AGC	SUMO2	P61956	QFkIkRHtPLSkLMk	38	T	38_T	0.9635	0	FALSE	FALSE	FALSE	0.5
AKT1_SUN2_107_T	AKT1	P31749	SerThr	SerThr	AGC	SUN2	Q9UH99	RVRRRrGtGGsEssR	107	T	107_T	0.9979	0	FALSE	FALSE	FALSE	0.69
AKT1_SUPT16H_1023_S	AKT1	P31749	SerThr	SerThr	AGC	SUPT16H	Q9Y5B9	MsRKRKAsVHssGrG	1023	S	1023_S	0.9973	0	FALSE	FALSE	FALSE	0.5
AKT1_SYDE1_575_S	AKT1	P31749	SerThr	SerThr	AGC	SYDE1	Q6ZW31	PTRPRARsSGPGLAs	575	S	575_S	0.9852	0	FALSE	FALSE	FALSE	0.64
AKT1_SYNRG_1100_T	AKT1	P31749	SerThr	SerThr	AGC	SYNRG	Q9UMZ2	PFRDRsNtLNEkPAL	1100	T	1100_T	0.957	0	FALSE	FALSE	FALSE	0.64
AKT1_SZRD1_13_T	AKT1	P31749	SerThr	SerThr	AGC	SZRD1	Q7Z422-4	RAGKRRQtAGRKSkS	13	T	13_T	0.9983	0	FALSE	FALSE	FALSE	0.5
AKT1_TAL1_90_T	AKT1	P31749	SerThr	SerThr	AGC	TAL1	P17542	EARHRVPttELCRPP	90	T	90_T	0.8687	0	TRUE	FALSE	FALSE	0.96
AKT1_TARBP2_283_S	AKT1	P31749	SerThr	SerThr	AGC	TARBP2	Q15633	ILSLRsCsLGsLGAL	283	S	283_S	0.888	0	TRUE	FALSE	FALSE	0.58
AKT1_TBC1D1_596_T	AKT1	P31749	SerThr	SerThr	AGC	TBC1D1	Q86TI0	AFRRRANtLsHFPIE	596	T	596_T	0.9921	0	TRUE	FALSE	FALSE	0.96
AKT1_TBC1D30_114_S	AKT1	P31749	SerThr	SerThr	AGC	TBC1D30	Q9Y2I9	GRRRRRDsLDsstEA	114	S	114_S	0.9986	0	FALSE	FALSE	FALSE	0.5
AKT1_TBC1D4_318_S	AKT1	P31749	SerThr	SerThr	AGC	TBC1D4	O60343	EFRsRCssVtGVQRR	318	S	318_S	0.982	0	TRUE	FALSE	FALSE	0.98
AKT1_TBC1D4_341_S	AKT1	P31749	SerThr	SerThr	AGC	TBC1D4	O60343	QPRRRHAsAPsHVQP	341	S	341_S	0.9736	0	TRUE	FALSE	FALSE	0.98
AKT1_TBC1D4_568_T	AKT1	P31749	SerThr	SerThr	AGC	TBC1D4	O60343	NKAKRsLtssLENIF	568	T	568_T	0.8738	0	TRUE	FALSE	FALSE	0.61
AKT1_TBC1D4_588_S	AKT1	P31749	SerThr	SerThr	AGC	TBC1D4	O60343	RMRGRLGsVDsFERs	588	S	588_S	0.9741	0	TRUE	FALSE	FALSE	0.94
AKT1_TBC1D4_642_T	AKT1	P31749	SerThr	SerThr	AGC	TBC1D4	O60343	QFRRRAHtFsHPPss	642	T	642_T	0.9987	0	TRUE	FALSE	FALSE	0.99
AKT1_TBC1D4_751_S	AKT1	P31749	SerThr	SerThr	AGC	TBC1D4	O60343	EGRKRtsstCsNEsL	751	S	751_S	0.9839	0	TRUE	FALSE	TRUE	0.99
AKT1_TBC1D7_124_S	AKT1	P31749	SerThr	SerThr	AGC	TBC1D7	Q9P0N9	GkLPRsPsFPLEPDD	124	S	124_S	0.8971	0	TRUE	FALSE	FALSE	0.84
AKT1_TBXA2R_329_S	AKT1	P31749	SerThr	SerThr	AGC	TBXA2R	P21731	RLsTRPRsLsLQPQL	329	S	329_S	0.9291	0	FALSE	FALSE	FALSE	0.52
AKT1_TBXA2R_331_S	AKT1	P31749	SerThr	SerThr	AGC	TBXA2R	P21731	sTRPRsLsLQPQLtQ	331	S	331_S	0.9669	0	FALSE	FALSE	FALSE	0.58
AKT1_TCF12_559_S	AKT1	P31749	SerThr	SerThr	AGC	TCF12	Q99081	ssRGRtsstNEDEDL	559	S	559_S	0.9355	0	FALSE	FALSE	FALSE	0.57
AKT1_TCF20_1259_S	AKT1	P31749	SerThr	SerThr	AGC	TCF20	Q9UGU0	IMRRRVRsFIsPIPs	1259	S	1259_S	0.9985	0	FALSE	FALSE	FALSE	0.88
AKT1_TENT2_116_S	AKT1	P31749	SerThr	SerThr	AGC	TENT2	Q6PIY7	LsGERRYsMPPLFHT	116	S	116_S	0.9908	0	TRUE	FALSE	FALSE	0.73
AKT1_TERF1_273_T	AKT1	P31749	SerThr	SerThr	AGC	TERF1	P54274	sKRTRtItSQDKPSG	273	T	273_T	0.8743	0	TRUE	FALSE	FALSE	0.99
AKT1_TERF1_358_T	AKT1	P31749	SerThr	SerThr	AGC	TERF1	P54274	KKESRRAtESRIPVS	358	T	358_T	0.9444	0	TRUE	FALSE	FALSE	0.91
AKT1_TERT_227_S	AKT1	P31749	SerThr	SerThr	AGC	TERT	O14746	GARRRGGsASRSLPL	227	S	227_S	0.988	0	TRUE	FALSE	FALSE	0.99
AKT1_TERT_824_S	AKT1	P31749	SerThr	SerThr	AGC	TERT	O14746	AVRIRGKsYVQCQGI	824	S	824_S	0.9676	0	TRUE	FALSE	FALSE	0.92
AKT1_TESK1_437_S	AKT1	P31749	SerThr	SerThr	AGC	TESK1	Q15569	TPARRCRsLPSsPEL	437	S	437_S	0.9857	0	FALSE	FALSE	FALSE	0.61
AKT1_TESK2_456_S	AKT1	P31749	SerThr	SerThr	AGC	TESK2	Q96S53	PPIRRWRsLPGsPEF	456	S	456_S	0.961	0	FALSE	FALSE	FALSE	0.5
AKT1_TFB1M_296_S	AKT1	P31749	SerThr	SerThr	AGC	TFB1M	Q8WVM0	TLRPRQLsISHFKSL	296	S	296_S	0.973	0	FALSE	FALSE	FALSE	0.57
AKT1_TFE3_568_S	AKT1	P31749	SerThr	SerThr	AGC	TFE3	P19532	KAssRRssFsMEEEs	568	S	568_S	0.9912	0	FALSE	FALSE	FALSE	0.76
AKT1_TFEB_467_S	AKT1	P31749	SerThr	SerThr	AGC	TFEB	P19484	KASsRRssFsMEEGD	467	S	467_S	0.9912	0	TRUE	FALSE	FALSE	0.79
AKT1_TH_67_S	AKT1	P31749	SerThr	SerThr	AGC	TH	P07101-2	RFIGRRQsLIEDARK	67	S	67_S	0.9832	0	FALSE	FALSE	FALSE	0.51
AKT1_THRAP3_53_S	AKT1	P31749	SerThr	SerThr	AGC	THRAP3	Q9Y2W1	ssRSRsRsysPAHNR	53	S	53_S	0.9615	0	FALSE	FALSE	FALSE	0.71
AKT1_THRAP3_55_S	AKT1	P31749	SerThr	SerThr	AGC	THRAP3	Q9Y2W1	RSRsRsysPAHNREr	55	S	55_S	0.9452	0	FALSE	FALSE	FALSE	0.76
AKT1_TIAM1_231_S	AKT1	P31749	SerThr	SerThr	AGC	TIAM1	Q13009	sTCQRANsLGDLYAQ	231	S	231_S	0.9438	0	TRUE	FALSE	FALSE	0.76
AKT1_TJP2_163_S	AKT1	P31749	SerThr	SerThr	AGC	TJP2	Q9UDY2	sERSRLNsHGGRsRs	163	S	163_S	0.9927	0	FALSE	FALSE	FALSE	0.66
AKT1_TKT_382_T	AKT1	P31749	SerThr	SerThr	AGC	TKT	P29401	GCATRNRtVPFCsTF	382	T	382_T	0.9143	0	TRUE	FALSE	FALSE	0.97
AKT1_TMEM200B_197_T	AKT1	P31749	SerThr	SerThr	AGC	TMEM200B	Q69YZ2	DPSPRRGtsPVPsVR	197	T	197_T	0.9882	0	FALSE	FALSE	FALSE	0.58
AKT1_TMEM201_441_S	AKT1	P31749	SerThr	SerThr	AGC	TMEM201	Q5SNT2	FRSPRRtsPssLPGR	441	S	441_S	0.9695	0	FALSE	FALSE	FALSE	0.67
AKT1_TMEM201_454_S	AKT1	P31749	SerThr	SerThr	AGC	TMEM201	Q5SNT2	GRLsRALsLGtIPsL	454	S	454_S	0.9344	0	FALSE	FALSE	FALSE	0.52
AKT1_TMEM209_221_S	AKT1	P31749	SerThr	SerThr	AGC	TMEM209	Q96SK2	GLRSRyRssPtVYNs	221	S	221_S	0.9482	0	FALSE	FALSE	FALSE	0.7
AKT1_TMEM39B_47_S	AKT1	P31749	SerThr	SerThr	AGC	TMEM39B	Q9GZU3	RSRTRSSsGtGLsSP	47	S	47_S	0.9446	0	FALSE	FALSE	FALSE	0.52
AKT1_TMIGD2_220_S	AKT1	P31749	SerThr	SerThr	AGC	TMIGD2	Q96BF3	GKDQRGQsIyStSFP	220	S	220_S	0.9236	0	TRUE	FALSE	FALSE	0.62
AKT1_TNFRSF8_444_S	AKT1	P31749	SerThr	SerThr	AGC	TNFRSF8	P28908	DsRPRRsstQLRsGA	444	S	444_S	0.9987	0	FALSE	FALSE	FALSE	0.5
AKT1_TNIK_187_T	AKT1	P31749	SerThr	SerThr	AGC	TNIK	Q9UKE5	RtVGRRNtFIGtPYW	187	T	187_T	0.9968	0	FALSE	FALSE	FALSE	0.66
AKT1_TNKS1BP1_1545_S	AKT1	P31749	SerThr	SerThr	AGC	TNKS1BP1	Q9C0C2	AQtSRRPsQGPPARs	1545	S	1545_S	0.9951	0	FALSE	FALSE	FALSE	0.5
AKT1_TNS1_899_S	AKT1	P31749	SerThr	SerThr	AGC	TNS1	Q9HBL0-1	PLRRRAAsDGQyENQ	899	S	899_S	0.9557	0	FALSE	FALSE	FALSE	0.52
AKT1_TOP2A_1469_S	AKT1	P31749	SerThr	SerThr	AGC	TOP2A	P11388	NRRKRkPstsDDsDs	1469	S	1469_S	0.9859	0	FALSE	FALSE	FALSE	0.67
AKT1_TOP3A_971_S	AKT1	P31749	SerThr	SerThr	AGC	TOP3A	Q13472	sKRPRAsssDMGstA	971	S	971_S	0.958	0	FALSE	FALSE	FALSE	0.57
AKT1_TOPBP1_1159_S	AKT1	P31749	SerThr	SerThr	AGC	TOPBP1	Q92547	EERARLAsNLQWPSC	1159	S	1159_S	0.9712	0	TRUE	FALSE	FALSE	0.99
AKT1_TP53RK_250_S	AKT1	P31749	SerThr	SerThr	AGC	TP53RK	Q96S44	RLRGRKRsMVG____	250	S	250_S	0.9988	0	TRUE	FALSE	FALSE	0.99
AKT1_TRA2A_82_S	AKT1	P31749	SerThr	SerThr	AGC	TRA2A	Q13595	sHsHRRRsRsRsytP	82	S	82_S	0.9979	0	FALSE	FALSE	FALSE	0.55
AKT1_TRA2A_84_S	AKT1	P31749	SerThr	SerThr	AGC	TRA2A	Q13595	sHRRRsRsRsytPEy	84	S	84_S	0.989	0	FALSE	FALSE	FALSE	0.55
AKT1_TRA2A_96_S	AKT1	P31749	SerThr	SerThr	AGC	TRA2A	Q13595	PEyRRRRsRsHsPMs	96	S	96_S	0.9992	0	FALSE	FALSE	FALSE	0.7
AKT1_TRA2A_98_S	AKT1	P31749	SerThr	SerThr	AGC	TRA2A	Q13595	yRRRRsRsHsPMsNR	98	S	98_S	0.9835	0	FALSE	FALSE	FALSE	0.7
AKT1_TRA2A_100_S	AKT1	P31749	SerThr	SerThr	AGC	TRA2A	Q13595	RRRsRsHsPMsNRRR	100	S	100_S	0.9205	0	FALSE	FALSE	FALSE	0.54
AKT1_TRA2A_202_T	AKT1	P31749	SerThr	SerThr	AGC	TRA2A	Q13595	sItkRAHtPtPGIyM	202	T	202_T	0.9063	0	FALSE	FALSE	FALSE	0.66
AKT1_TRA2A_236_S	AKT1	P31749	SerThr	SerThr	AGC	TRA2A	Q13595	GGGRRRDsyYDrGYD	236	S	236_S	0.996	0	FALSE	FALSE	FALSE	0.74
AKT1_TRA2A_260_S	AKT1	P31749	SerThr	SerThr	AGC	TRA2A	Q13595	DyRyRRRsPsPyysR	260	S	260_S	0.9885	0	FALSE	FALSE	FALSE	0.79
AKT1_TRA2A_262_S	AKT1	P31749	SerThr	SerThr	AGC	TRA2A	Q13595	RyRRRsPsPyysRyR	262	S	262_S	0.9588	0	FALSE	FALSE	FALSE	0.67
AKT1_TRA2A_276_S	AKT1	P31749	SerThr	SerThr	AGC	TRA2A	Q13595	RsRsRsRsysPRRy_	276	S	276_S	0.9802	0	FALSE	FALSE	FALSE	0.54
AKT1_TRA2B_85_S	AKT1	P31749	SerThr	SerThr	AGC	TRA2B	P62995	HRRsRsRsysRDYRR	85	S	85_S	0.9793	0	FALSE	FALSE	FALSE	0.71
AKT1_TRA2B_95_S	AKT1	P31749	SerThr	SerThr	AGC	TRA2B	P62995	RDYRRRHsHsHsPMs	95	S	95_S	0.998	0	FALSE	FALSE	FALSE	0.64
AKT1_TRA2B_266_S	AKT1	P31749	SerThr	SerThr	AGC	TRA2B	P62995	IyRRRsPsPyysrGG	266	S	266_S	0.9588	0	FALSE	FALSE	FALSE	0.55
AKT1_TRAK2_731_S	AKT1	P31749	SerThr	SerThr	AGC	TRAK2	O60296	SITNRRDsTTTFSST	731	S	731_S	0.9769	0	FALSE	FALSE	FALSE	0.51
AKT1_TRARG1_88_S	AKT1	P31749	SerThr	SerThr	AGC	TRARG1	Q8IXB3	ASSRRAssIATTSYA	88	S	88_S	0.9832	0	FALSE	FALSE	FALSE	0.54
AKT1_TRIM3_455_S	AKT1	P31749	SerThr	SerThr	AGC	TRIM3	O75382	KAVRRPssMysTGGK	455	S	455_S	0.95	0	FALSE	FALSE	FALSE	0.59
AKT1_TRIM33_1119_S	AKT1	P31749	SerThr	SerThr	AGC	TRIM33	Q9UPN9	PRRKRLksDERPVHI	1119	S	1119_S	0.9844	0	FALSE	TRUE	FALSE	0.76
AKT1_TRPS1_892_S	AKT1	P31749	SerThr	SerThr	AGC	TRPS1	Q9UHF7	LLRRRRGsGVFCANC	892	S	892_S	0.9996	0	FALSE	FALSE	FALSE	0.69
AKT1_TSC2_937_S	AKT1	P31749	SerThr	SerThr	AGC	TSC2	P49815-3	KDsFRARsTsLNERP	937	S	937_S	0.9528	0	FALSE	FALSE	FALSE	0.55
AKT1_TSC2_939_S	AKT1	P31749	SerThr	SerThr	AGC	TSC2	P49815	sFRARstsLNERPKs	939	S	939_S	0.9707	0	TRUE	FALSE	FALSE	0.99
AKT1_TSC2_981_S	AKT1	P31749	SerThr	SerThr	AGC	TSC2	P49815	AFRCRSIsVSEHVVR	981	S	981_S	0.8985	0	TRUE	FALSE	FALSE	0.92
AKT1_TSC2_1130_S	AKT1	P31749	SerThr	SerThr	AGC	TSC2	P49815	GARDRVRsMsGGHGL	1130	S	1130_S	0.978	0	FALSE	FALSE	FALSE	0.91
AKT1_TSC2_1132_S	AKT1	P31749	SerThr	SerThr	AGC	TSC2	P49815	RDRVRsMsGGHGLRV	1132	S	1132_S	0.9602	0	FALSE	FALSE	FALSE	0.54
AKT1_TSC2_1462_T	AKT1	P31749	SerThr	SerThr	AGC	TSC2	P49815	GLrPrGytISDsAPs	1462	T	1462_T	0.9476	0	TRUE	FALSE	FALSE	0.99
AKT1_TSC2_1798_S	AKT1	P31749	SerThr	SerThr	AGC	TSC2	P49815	GQRKRLIssVEDFTE	1798	S	1798_S	0.9455	0	FALSE	FALSE	FALSE	0.66
AKT1_TSEN54_205_S	AKT1	P31749	SerThr	SerThr	AGC	TSEN54	Q7Z6J9	GkRKRssssPRSINK	205	S	205_S	0.9818	0	FALSE	FALSE	FALSE	0.58
AKT1_TTC3_378_S	AKT1	P31749	SerThr	SerThr	AGC	TTC3	P53804	AYTPRsLsAPIFTTS	378	S	378_S	0.7846	0	TRUE	FALSE	FALSE	0.56
AKT1_TTN_33013_S	AKT1	P31749	SerThr	SerThr	AGC	TTN	Q8WZ42	yyRPRRRsLGDIsDE	33013	S	33013_S	0.997	0	FALSE	FALSE	FALSE	0.52
AKT1_TWIST1_42_S	AKT1	P31749	SerThr	SerThr	AGC	TWIST1	Q15672	GGRkRRSsRRsAGGG	42	S	42_S	0.9997	0	TRUE	FALSE	FALSE	0.99
AKT1_TWIST1_121_T	AKT1	P31749	SerThr	SerThr	AGC	TWIST1	Q15672	NVRERQRtQsLNEAF	121	T	121_T	0.9594	0	TRUE	FALSE	FALSE	0.99
AKT1_TWIST1_123_S	AKT1	P31749	SerThr	SerThr	AGC	TWIST1	Q15672	RERQRtQsLNEAFAA	123	S	123_S	0.9466	0	TRUE	FALSE	FALSE	0.99
AKT1_TXNRD3_42_S	AKT1	P31749	SerThr	SerThr	AGC	TXNRD3	Q86VQ6	GRRARLssPGPsRSS	42	S	42_S	0.9427	0	FALSE	FALSE	FALSE	0.53
AKT1_U2AF1L4_194_S	AKT1	P31749	SerThr	SerThr	AGC	U2AF1L4	Q8WU68	GRGPRRRsPPRFHTG	194	S	194_S	0.9877	0	FALSE	FALSE	FALSE	0.5
AKT1_U2AF2_41_S	AKT1	P31749	SerThr	SerThr	AGC	U2AF2	P26368	sRDRKRRsRsRDRRN	41	S	41_S	0.9937	0	FALSE	FALSE	FALSE	0.58
AKT1_U2SURP_931_T	AKT1	P31749	SerThr	SerThr	AGC	U2SURP	O15042	ERKRRHstsPsPsRs	931	T	931_T	0.9808	0	FALSE	FALSE	FALSE	0.51
AKT1_UBA1_13_S	AKT1	P31749	SerThr	SerThr	AGC	UBA1	P22314	LsKKRRVsGPDPKPG	13	S	13_S	0.9867	0	FALSE	FALSE	FALSE	0.62
AKT1_UBE2S_152_T	AKT1	P31749	SerThr	SerThr	AGC	UBE2S	Q16763	AARARLLtEIHGGAG	152	T	152_T	0.9387	0	TRUE	FALSE	TRUE	0.99
AKT1_UBN1_187_S	AKT1	P31749	SerThr	SerThr	AGC	UBN1	Q9NPG3	IKEKKKKsPKKRKLK	187	S	187_S	0.9717	0	FALSE	FALSE	FALSE	0.5
AKT1_UBR4_2715_T	AKT1	P31749	SerThr	SerThr	AGC	UBR4	Q5T4S7	RNKRRHVtLPssPRs	2715	T	2715_T	0.9508	0	FALSE	FALSE	FALSE	0.52
AKT1_UCKL1_63_S	AKT1	P31749	SerThr	SerThr	AGC	UCKL1	Q9NWZ5	sPRKRtTsQCksEPP	63	S	63_S	0.9886	0	FALSE	FALSE	FALSE	0.51
AKT1_UHRF1_311_S	AKT1	P31749	SerThr	SerThr	AGC	UHRF1	Q96T88-2	DNPMRRKsGPSCKHC	311	S	311_S	0.9895	0	FALSE	FALSE	FALSE	0.53
AKT1_UPF1_151_T	AKT1	P31749	SerThr	SerThr	AGC	UPF1	Q92900	FCNGRGNtSGSHIVN	151	T	151_T	0.9297	0	TRUE	FALSE	FALSE	0.84
AKT1_URI1_372_S	AKT1	P31749	SerThr	SerThr	AGC	URI1	O94763	AKRKRKNstGsGHsA	372	S	372_S	0.9975	0	FALSE	FALSE	FALSE	0.82
AKT1_USP10_674_T	AKT1	P31749	SerThr	SerThr	AGC	USP10	Q14694	VEIsRRVtLEkLPPV	674	T	674_T	0.953	0	TRUE	FALSE	FALSE	0.9
AKT1_USP11_452_S	AKT1	P31749	SerThr	SerThr	AGC	USP11	P51784	NHkRRNDsVIVDTFH	452	S	452_S	0.9645	0	FALSE	FALSE	FALSE	0.51
AKT1_USP14_432_S	AKT1	P31749	SerThr	SerThr	AGC	USP14	P54578	THQGRSSsSGHyVSW	432	S	432_S	0.9086	0	TRUE	FALSE	FALSE	0.98
AKT1_USP24_1372_S	AKT1	P31749	SerThr	SerThr	AGC	USP24	Q9UPU5	GIRNRLsssGsNCss	1372	S	1372_S	0.979	0	FALSE	FALSE	FALSE	0.51
AKT1_USP33_185_T	AKT1	P31749	SerThr	SerThr	AGC	USP33	Q8TEY7	ELRARGLtGLKNIGN	185	T	185_T	0.9622	0	TRUE	FALSE	FALSE	0.7
AKT1_USP34_1458_S	AKT1	P31749	SerThr	SerThr	AGC	USP34	Q70CQ2	NRRIRREstGsySDL	1458	S	1458_S	0.9824	0	FALSE	FALSE	FALSE	0.69
AKT1_USP34_3358_S	AKT1	P31749	SerThr	SerThr	AGC	USP34	Q70CQ2	PIKRRRVssDEEHtV	3358	S	3358_S	0.9776	0	FALSE	FALSE	FALSE	0.51
AKT1_USP35_613_S	AKT1	P31749	SerThr	SerThr	AGC	USP35	Q9P2H5	CRRRRLGsVMRPTED	613	S	613_S	0.9993	0	TRUE	FALSE	FALSE	0.7
AKT1_USP4_445_S	AKT1	P31749	SerThr	SerThr	AGC	USP4	Q13107	NHRLRNDsVIVDTFH	445	S	445_S	0.9338	0	TRUE	FALSE	FALSE	0.76
AKT1_USP44_548_S	AKT1	P31749	SerThr	SerThr	AGC	USP44	Q9H0E7	NSkRRRFsskPVVLt	548	S	548_S	0.9984	0	FALSE	FALSE	FALSE	0.58
AKT1_USP53_572_S	AKT1	P31749	SerThr	SerThr	AGC	USP53	Q70EK8	DSRDRGNsCDSSSKS	572	S	572_S	0.9356	0	FALSE	FALSE	FALSE	0.5
AKT1_UVRAG_509_S	AKT1	P31749	SerThr	SerThr	AGC	UVRAG	Q9P2Y5	GHRKRAssENERLQy	509	S	509_S	0.9689	0	FALSE	FALSE	FALSE	0.69
AKT1_UVRAG_697_S	AKT1	P31749	SerThr	SerThr	AGC	UVRAG	Q9P2Y5	FRRPRRssDK_____	697	S	697_S	0.993	0	FALSE	FALSE	FALSE	0.52
AKT1_VASH2_312_S	AKT1	P31749	SerThr	SerThr	AGC	VASH2	Q86V25	QVRsRGKsLsPRRRQ	312	S	312_S	0.9884	0	FALSE	FALSE	FALSE	0.52
AKT1_VCP_352_S	AKT1	P31749	SerThr	SerThr	AGC	VCP	P55072	AAtNRPNsIDPALRR	352	S	352_S	0.8708	0	TRUE	FALSE	FALSE	0.79
AKT1_VCP_746_S	AKT1	P31749	SerThr	SerThr	AGC	VCP	P55072	AMRFARRsVsDNDIr	746	S	746_S	0.9599	0	TRUE	FALSE	FALSE	0.99
AKT1_VCP_748_S	AKT1	P31749	SerThr	SerThr	AGC	VCP	P55072	RFARRsVsDNDIrky	748	S	748_S	0.7529	0	TRUE	FALSE	FALSE	0.91
AKT1_VIM_39_S	AKT1	P31749	SerThr	SerThr	AGC	VIM	P08670	ttstrtysLGsALrP	39	S	39_S	0.9325	0	TRUE	FALSE	FALSE	0.85
AKT1_VIPAS39_121_S	AKT1	P31749	SerThr	SerThr	AGC	VIPAS39	Q9H9C1	rGRtrPGsFQsLsDA	121	S	121_S	0.9697	0	FALSE	TRUE	FALSE	0.59
AKT1_VRK2_449_S	AKT1	P31749	SerThr	SerThr	AGC	VRK2	Q86Y07	FkKsRsPsWYKYTST	449	S	449_S	0.9474	0	FALSE	FALSE	FALSE	0.55
AKT1_WAC_525_S	AKT1	P31749	SerThr	SerThr	AGC	WAC	Q9BTA9	sssQRsPsPGPNHts	525	S	525_S	0.8467	0	FALSE	FALSE	FALSE	0.53
AKT1_WASHC2C_288_S	AKT1	P31749	SerThr	SerThr	AGC	WASHC2C	Q9Y4E1	PKRsRPtsFADELAA	288	S	288_S	0.9181	0	FALSE	FALSE	FALSE	0.62
AKT1_WDR20_347_S	AKT1	P31749	SerThr	SerThr	AGC	WDR20	Q8TBZ3	FGRDRANstQsRLsK	347	S	347_S	0.9837	0	FALSE	FALSE	FALSE	0.76
AKT1_WDR20_357_S	AKT1	P31749	SerThr	SerThr	AGC	WDR20	Q8TBZ3	sRLsKRNstDsRPVs	357	S	357_S	0.9733	0	FALSE	FALSE	FALSE	0.51
AKT1_WDR6_514_S	AKT1	P31749	SerThr	SerThr	AGC	WDR6	Q9NNW5	VCGDRRGsVLLFPSR	514	S	514_S	0.9899	0	FALSE	FALSE	FALSE	0.55
AKT1_WEE1_642_S	AKT1	P31749	SerThr	SerThr	AGC	WEE1	P30291	KKMNRSVsLtIy___	642	S	642_S	0.7959	0	TRUE	FALSE	FALSE	0.85
AKT1_WHAMM_481_S	AKT1	P31749	SerThr	SerThr	AGC	WHAMM	Q8TF30	RICAKRAsLRSRKDQ	481	S	481_S	0.9911	0	FALSE	FALSE	FALSE	0.52
AKT1_WNK1_60_T	AKT1	P31749	SerThr	SerThr	AGC	WNK1	Q9H4A3	EYRRRRHtMDKDSrG	60	T	60_T	0.9996	0	TRUE	FALSE	FALSE	0.99
AKT1_WNK4_47_S	AKT1	P31749	SerThr	SerThr	AGC	WNK4	Q96J92	PRRARRFsGKAEPRP	47	S	47_S	0.991	0	FALSE	FALSE	FALSE	0.66
AKT1_WRNIP1_75_S	AKT1	P31749	SerThr	SerThr	AGC	WRNIP1	Q96S55	GAkRRRLsEssALkQ	75	S	75_S	0.9931	0	FALSE	FALSE	FALSE	0.69
AKT1_WT1_67_S	AKT1	P31749	SerThr	SerThr	AGC	WT1	P19544-7	GRRsRGAsGsEPQQM	67	S	67_S	0.9326	0	TRUE	FALSE	FALSE	0.57
AKT1_XIAP_87_S	AKT1	P31749	SerThr	SerThr	AGC	XIAP	P98170	VGRHRKVsPNCRFIN	87	S	87_S	0.9773	0	TRUE	FALSE	FALSE	0.99
AKT1_YAP1_127_S	AKT1	P31749	SerThr	SerThr	AGC	YAP1	P46937-5	PQHVRAHsSPASLQL	127	S	127_S	0.9242	0	TRUE	FALSE	FALSE	0.84
AKT1_YBX1_102_S	AKT1	P31749	SerThr	SerThr	AGC	YBX1	P67809	NPRKyLrsVGDGEtV	102	S	102_S	0.8911	0	TRUE	FALSE	FALSE	0.9
AKT1_YBX1_209_S	AKT1	P31749	SerThr	SerThr	AGC	YBX1	P67809	YGrrPQysNPPVQGE	209	S	209_S	0.8179	0	TRUE	TRUE	FALSE	0.52
AKT1_YBX2_137_S	AKT1	P31749	SerThr	SerThr	AGC	YBX2	Q9Y2T7	NPRKFLRsVGDGETV	137	S	137_S	0.8689	0	TRUE	FALSE	FALSE	0.51
AKT1_YBX3_134_S	AKT1	P31749	SerThr	SerThr	AGC	YBX3	P16989	NPRKyLrsVGDGETV	134	S	134_S	0.8911	0	FALSE	FALSE	FALSE	0.54
AKT1_YTHDC1_515_S	AKT1	P31749	SerThr	SerThr	AGC	YTHDC1	Q96MU7	RHKRRMHsQPRsRGR	515	S	515_S	0.9855	0	FALSE	FALSE	FALSE	0.61
AKT1_YWHAE_59_S	AKT1	P31749	SerThr	SerThr	AGC	YWHAE	P62258	VIGARRAsWRIIssI	59	S	59_S	0.9917	0	FALSE	FALSE	FALSE	0.62
AKT1_YWHAZ_58_S	AKT1	P31749	SerThr	SerThr	AGC	YWHAZ	P63104	VVGARRssWRVVssI	58	S	58_S	0.9943	0	TRUE	FALSE	FALSE	0.94
AKT1_ZC3H11A_758_S	AKT1	P31749	SerThr	SerThr	AGC	ZC3H11A	O75152	SMKtRRLssAstGkP	758	S	758_S	0.9933	0	FALSE	FALSE	FALSE	0.7
AKT1_ZC3H11A_759_S	AKT1	P31749	SerThr	SerThr	AGC	ZC3H11A	O75152	MKtRRLssAstGkPP	759	S	759_S	0.9618	0	FALSE	FALSE	FALSE	0.61
AKT1_ZC3H14_132_S	AKT1	P31749	SerThr	SerThr	AGC	ZC3H14	Q6PJT7	EkRDsRVstSSQESk	132	S	132_S	0.8671	0	FALSE	FALSE	FALSE	0.52
AKT1_ZC3H14_327_S	AKT1	P31749	SerThr	SerThr	AGC	ZC3H14	Q6PJT7	DyGsRtGsISSSVSV	327	S	327_S	0.949	0	FALSE	FALSE	FALSE	0.52
AKT1_ZC3H14_343_S	AKT1	P31749	SerThr	SerThr	AGC	ZC3H14	Q6PJT7	AkPERRPsLPPskQA	343	S	343_S	0.9857	0	FALSE	FALSE	FALSE	0.62
AKT1_ZC3H18_685_S	AKT1	P31749	SerThr	SerThr	AGC	ZC3H18	Q86VM9	PPRRRtLsGSGsGSG	685	S	685_S	0.9776	0	FALSE	FALSE	FALSE	0.62
AKT1_ZC3H18_893_S	AKT1	P31749	SerThr	SerThr	AGC	ZC3H18	Q86VM9	ADRKRQLsPQsKSSS	893	S	893_S	0.9711	0	FALSE	FALSE	FALSE	0.7
AKT1_ZC3H3_453_S	AKT1	P31749	SerThr	SerThr	AGC	ZC3H3	Q8IXZ2	KIIRRRsstSLPGDk	453	S	453_S	0.998	0	FALSE	FALSE	FALSE	0.53
AKT1_ZC3HC1_407_S	AKT1	P31749	SerThr	SerThr	AGC	ZC3HC1	Q86WB0	AKRARLCsssssDts	407	S	407_S	0.9641	0	FALSE	FALSE	FALSE	0.79
AKT1_ZDHHC5_429_S	AKT1	P31749	SerThr	SerThr	AGC	ZDHHC5	Q9C0B5	ssGsRsssLksAQGt	429	S	429_S	0.9383	0	FALSE	FALSE	FALSE	0.52
AKT1_ZDHHC7_297_T	AKT1	P31749	SerThr	SerThr	AGC	ZDHHC7	Q9NXF8	FRFRRLPtRPRKGGP	297	T	297_T	0.9896	0	FALSE	FALSE	FALSE	0.51
AKT1_ZFP36L1_54_S	AKT1	P31749	SerThr	SerThr	AGC	ZFP36L1	Q07352	GGFPRRHsVtLPSSk	54	S	54_S	0.9968	0	FALSE	FALSE	FALSE	0.91
AKT1_ZFP36L1_92_S	AKT1	P31749	SerThr	SerThr	AGC	ZFP36L1	Q07352	RFRDRsFsEGGERLL	92	S	92_S	0.8305	0	TRUE	FALSE	FALSE	0.87
AKT1_ZFP36L1_203_S	AKT1	P31749	SerThr	SerThr	AGC	ZFP36L1	Q07352	PRLQHsFsFAGFPSA	203	S	203_S	0.7194	0	TRUE	FALSE	FALSE	0.79
AKT1_ZFP36L2_125_S	AKT1	P31749	SerThr	SerThr	AGC	ZFP36L2	P47974	kFRDRsFsENGDRsQ	125	S	125_S	0.8615	0	FALSE	FALSE	FALSE	0.56
AKT1_ZFP37_99_S	AKT1	P31749	SerThr	SerThr	AGC	ZFP37	Q9Y6Q3	LGKGKRPsQGCPSKI	99	S	99_S	0.9929	0	FALSE	FALSE	FALSE	0.58
AKT1_ZFP91_82_S	AKT1	P31749	SerThr	SerThr	AGC	ZFP91	Q96JP5	EyPRRRRssPsARPP	82	S	82_S	0.9985	0	FALSE	FALSE	FALSE	0.66
AKT1_ZFP91_83_S	AKT1	P31749	SerThr	SerThr	AGC	ZFP91	Q96JP5	yPRRRRssPsARPPD	83	S	83_S	0.999	0	FALSE	FALSE	FALSE	0.69
AKT1_ZFR_1054_S	AKT1	P31749	SerThr	SerThr	AGC	ZFR	Q96KR1	NRKRRRDsDGVDGFE	1054	S	1054_S	0.989	0	FALSE	FALSE	FALSE	0.66
AKT1_ZMYM4_1181_S	AKT1	P31749	SerThr	SerThr	AGC	ZMYM4	Q5VZL5	RRRGRKksIVAVEPr	1181	S	1181_S	0.9964	0	FALSE	FALSE	FALSE	0.62
AKT1_ZMYND8_425_S	AKT1	P31749	SerThr	SerThr	AGC	ZMYND8	Q9ULU4	GGtGRRIsLsDMPRs	425	S	425_S	0.9579	0	FALSE	FALSE	FALSE	0.79
AKT1_ZNF148_250_S	AKT1	P31749	SerThr	SerThr	AGC	ZNF148	Q9UQR1	ERHKRTHsGEKPYQC	250	S	250_S	0.9503	0	FALSE	FALSE	FALSE	0.53
AKT1_ZNF219_10_S	AKT1	P31749	SerThr	SerThr	AGC	ZNF219	Q9P2Y4	GSRPRAPsGHLAPsP	10	S	10_S	0.9722	0	FALSE	FALSE	FALSE	0.56
AKT1_ZNF318_69_S	AKT1	P31749	SerThr	SerThr	AGC	ZNF318	Q5VUA4	GHRGRRAsPsPPRGR	69	S	69_S	0.9923	0	FALSE	FALSE	FALSE	0.51
AKT1_ZNF322_150_T	AKT1	P31749	SerThr	SerThr	AGC	ZNF322	Q6U7Q0	LVHQRSHtGEKPYLC	150	T	150_T	0.888	0	TRUE	FALSE	FALSE	0.66
AKT1_ZNF322_224_S	AKT1	P31749	SerThr	SerThr	AGC	ZNF322	Q6U7Q0	EKSYRHRsAFIVHKR	224	S	224_S	0.8817	0	TRUE	FALSE	FALSE	0.76
AKT1_ZNF322_234_T	AKT1	P31749	SerThr	SerThr	AGC	ZNF322	Q6U7Q0	IVHKRVHtGEkPYKC	234	T	234_T	0.9238	0	TRUE	FALSE	FALSE	0.79
AKT1_ZNF322_262_T	AKT1	P31749	SerThr	SerThr	AGC	ZNF322	Q6U7Q0	IVHQRVHtGEkPYKC	262	T	262_T	0.878	0	TRUE	FALSE	FALSE	0.73
AKT1_ZNF333_585_S	AKT1	P31749	SerThr	SerThr	AGC	ZNF333	Q96JL9	RKHARtHsGKKPYAC	585	S	585_S	0.9649	0	FALSE	FALSE	FALSE	0.55
AKT1_ZNF395_449_S	AKT1	P31749	SerThr	SerThr	AGC	ZNF395	Q9H8N7	PVRSRsLsFSEPQQP	449	S	449_S	0.9768	0	FALSE	FALSE	FALSE	0.73
AKT1_ZNF512B_686_S	AKT1	P31749	SerThr	SerThr	AGC	ZNF512B	Q96KM6	sGRVRRtsAQVAVFH	686	S	686_S	0.9883	0	FALSE	FALSE	FALSE	0.51
AKT1_ZNF609_413_S	AKT1	P31749	SerThr	SerThr	AGC	ZNF609	O15014	NSKGRRGsQNSsEHR	413	S	413_S	0.9977	0	FALSE	FALSE	FALSE	0.52
AKT1_ZNF609_467_S	AKT1	P31749	SerThr	SerThr	AGC	ZNF609	O15014	SKRVRtNsMGsAtGP	467	S	467_S	0.9771	0	FALSE	FALSE	FALSE	0.73
AKT1_ZNF652_197_S	AKT1	P31749	SerThr	SerThr	AGC	ZNF652	Q9Y2D9	RRtRRAAsVAAAtts	197	S	197_S	0.9698	0	FALSE	FALSE	FALSE	0.55
AKT1_ZNF660_5_T	AKT1	P31749	SerThr	SerThr	AGC	ZNF660	Q6AZW8	___MRRKtRNFKHKt	5	T	5_T	0.9978	0	FALSE	FALSE	FALSE	0.58
AKT1_ZNF687_1082_S	AKT1	P31749	SerThr	SerThr	AGC	ZNF687	Q8N1G0	PGRKRRQssDsCsEE	1082	S	1082_S	0.9974	0	FALSE	FALSE	FALSE	0.59
AKT1_ZNF710_99_T	AKT1	P31749	SerThr	SerThr	AGC	ZNF710	Q8N1W2	EKHTRRKtRPPVRLV	99	T	99_T	0.9856	0	FALSE	FALSE	FALSE	0.57
AKT1_ZNF711_746_S	AKT1	P31749	SerThr	SerThr	AGC	ZNF711	Q9Y462	kkGFRRPsEKNQHIM	746	S	746_S	0.9831	0	FALSE	FALSE	FALSE	0.53
AKT1_ZNF800_369_S	AKT1	P31749	SerThr	SerThr	AGC	ZNF800	Q2TB10	LLCKRKysSQIMLKR	369	S	369_S	0.9828	0	FALSE	FALSE	FALSE	0.54
AKT1_ZNRF2_19_S	AKT1	P31749	SerThr	SerThr	AGC	ZNRF2	Q8NHG8	NGRTRAysGsDLPSS	19	S	19_S	0.9426	0	FALSE	FALSE	FALSE	0.76
AKT1_ZRANB1_78_S	AKT1	P31749	SerThr	SerThr	AGC	ZRANB1	Q9UGI0	SARPRVksSYSMENA	78	S	78_S	0.9636	0	TRUE	FALSE	FALSE	0.7
AKT1_ZRANB1_117_T	AKT1	P31749	SerThr	SerThr	AGC	ZRANB1	Q9UGI0	QRRTRsPtESPQSSG	117	T	117_T	0.8789	0	TRUE	FALSE	FALSE	0.67
AKT1_ZRANB2_273_S	AKT1	P31749	SerThr	SerThr	AGC	ZRANB2	O95218	SSSPRKRsYsSSSss	273	S	273_S	0.9756	0	FALSE	FALSE	FALSE	0.52
AKT1_ZRANB2_275_S	AKT1	P31749	SerThr	SerThr	AGC	ZRANB2	O95218	SPRKRsYsSSSssPE	275	S	275_S	0.9767	0	FALSE	FALSE	FALSE	0.71
AKT1_ZSCAN10_537_S	AKT1	P31749	SerThr	SerThr	AGC	ZSCAN10	Q96SZ4	KRFVRRAsLARHLLT	537	S	537_S	0.9953	0	FALSE	FALSE	FALSE	0.5
AKT1_ZZZ3_89_S	AKT1	P31749	SerThr	SerThr	AGC	ZZZ3	Q8IYH5	sPRKRGLsSSEKDNI	89	S	89_S	0.9805	0	FALSE	FALSE	FALSE	0.55
AKT2_A2M_898_T	AKT2	P31751	SerThr	SerThr	AGC	A2M	P01023	PEHGRKDtVIKPLLV	898	T	898_T	0.9843	0	FALSE	FALSE	FALSE	0.53
AKT2_AASS_474_S	AKT2	P31751	SerThr	SerThr	AGC	AASS	Q9UDR5	ESRERAQsLSMGtRR	474	S	474_S	0.9712	0	FALSE	FALSE	FALSE	0.85
AKT2_ABCA2_280_S	AKT2	P31751	SerThr	SerThr	AGC	ABCA2	Q9BZC7	AARARRFsGLsAELR	280	S	280_S	0.9952	0	FALSE	FALSE	FALSE	0.67
AKT2_ABCA5_624_S	AKT2	P31751	SerThr	SerThr	AGC	ABCA5	Q8WWZ7	GGQkRKLsLGIAVLG	624	S	624_S	0.9847	0	FALSE	FALSE	FALSE	0.57
AKT2_ABCC6_492_S	AKT2	P31751	SerThr	SerThr	AGC	ABCC6	O95255	DSRARLtsSILRNSK	492	S	492_S	0.98	0	FALSE	FALSE	FALSE	0.5
AKT2_ABHD5_237_S	AKT2	P31751	SerThr	SerThr	AGC	ABHD5	Q8WTS1	PDFKRKysSMFEDDT	237	S	237_S	0.9838	0	FALSE	FALSE	FALSE	0.62
AKT2_ABI1_222_S	AKT2	P31751	SerThr	SerThr	AGC	ABI1	Q8IZP0	tsPARLGsQHsPGRt	222	S	222_S	0.9853	0	FALSE	FALSE	FALSE	0.53
AKT2_ABI2_236_S	AKT2	P31751	SerThr	SerThr	AGC	ABI2	Q9NYB9-2	NQRNRTYsSSGSSGG	236	S	236_S	0.9684	0	FALSE	FALSE	FALSE	0.57
AKT2_ABL1_16_S	AKT2	P31751	SerThr	SerThr	AGC	ABL1	P00519-2	LGDQRRPsLPALHFI	16	S	16_S	0.9827	0	FALSE	FALSE	FALSE	0.71
AKT2_ABL1_69_S	AKT2	P31751	SerThr	SerThr	AGC	ABL1	P00519-2	SEAARWNsKENLLAG	69	S	69_S	0.9066	0	FALSE	FALSE	FALSE	0.51
AKT2_ABLIM1_452_S	AKT2	P31751	SerThr	SerThr	AGC	ABLIM1	O14639	RMIHRstsQGsINsP	452	S	452_S	0.9036	0	FALSE	TRUE	FALSE	0.59
AKT2_ABRAXAS1_408_T	AKT2	P31751	SerThr	SerThr	AGC	ABRAXAS1	Q6UWZ7	GEYsRsPtF______	408	T	408_T	0.9229	0	FALSE	FALSE	FALSE	0.53
AKT2_ABRAXAS2_101_T	AKT2	P31751	SerThr	SerThr	AGC	ABRAXAS2	Q15018	WYRFRRNtQQQMSYR	101	T	101_T	0.9955	0	FALSE	FALSE	FALSE	0.51
AKT2_ACAP1_554_S	AKT2	P31751	SerThr	SerThr	AGC	ACAP1	Q15027	sIRPRPGsLRSkPEP	554	S	554_S	0.9838	0	FALSE	FALSE	FALSE	0.85
AKT2_ACKR2_161_S	AKT2	P31751	SerThr	SerThr	AGC	ACKR2	O00590	RLRTRAKsLLLATIV	161	S	161_S	0.9792	0	FALSE	FALSE	FALSE	0.66
AKT2_ACLY_455_S	AKT2	P31751	SerThr	SerThr	AGC	ACLY	P53396	PAPsRtAsFsEsRAD	455	S	455_S	0.8975	0	FALSE	TRUE	TRUE	0.56
AKT2_ACSL5_28_S	AKT2	P31751	SerThr	SerThr	AGC	ACSL5	Q9ULC5-3	DSCGRKNsEPGsPHS	28	S	28_S	0.9799	0	FALSE	FALSE	FALSE	0.53
AKT2_ACTL6A_2_S	AKT2	P31751	SerThr	SerThr	AGC	ACTL6A	O96019	______MsGGVyGGD	2	S	2_S	0.7592	0	FALSE	FALSE	FALSE	0.57
AKT2_ADAM19_818_S	AKT2	P31751	SerThr	SerThr	AGC	ADAM19	Q9H013	LSRAARNsPGPGSQI	818	S	818_S	0.9749	0	FALSE	FALSE	FALSE	0.71
AKT2_ADAM22_798_S	AKT2	P31751	SerThr	SerThr	AGC	ADAM22	Q9P0K1-2	NGRPRSNsWQGNLGG	798	S	798_S	0.9793	0	FALSE	FALSE	FALSE	0.62
AKT2_ADAM22_819_S	AKT2	P31751	SerThr	SerThr	AGC	ADAM22	Q9P0K1-2	GKRFRPRsNsTEyLN	819	S	819_S	0.9325	0	FALSE	FALSE	FALSE	0.54
AKT2_ADAM22_821_S	AKT2	P31751	SerThr	SerThr	AGC	ADAM22	Q9P0K1-2	RFRPRsNsTEyLNPW	821	S	821_S	0.9465	0	FALSE	FALSE	FALSE	0.53
AKT2_ADAM22_834_S	AKT2	P31751	SerThr	SerThr	AGC	ADAM22	Q9P0K1	NGRPRsNsWQGNLGG	834	S	834_S	0.9793	0	FALSE	FALSE	FALSE	0.54
AKT2_ADAMTS10_68_T	AKT2	P31751	SerThr	SerThr	AGC	ADAMTS10	Q9H324	PRRQRRGtGAtAEsR	68	T	68_T	0.9961	0	FALSE	FALSE	FALSE	0.79
AKT2_ADAMTS4_185_S	AKT2	P31751	SerThr	SerThr	AGC	ADAMTS4	O75173	AHILRRKsPASGQGP	185	S	185_S	0.99	0	FALSE	FALSE	FALSE	0.58
AKT2_ADAMTS7_73_S	AKT2	P31751	SerThr	SerThr	AGC	ADAMTS7	Q9UKP4	ALRKRDVsVRRDAPA	73	S	73_S	0.965	0	FALSE	FALSE	FALSE	0.59
AKT2_ADAR_1033_T	AKT2	P31751	SerThr	SerThr	AGC	ADAR	P55265	RLGERLRtMSCSDKI	1033	T	1033_T	0.9402	0	TRUE	FALSE	FALSE	0.76
AKT2_ADARB1_553_T	AKT2	P31751	SerThr	SerThr	AGC	ADARB1	P78563	LQGERLLtMSCSDKI	553	T	553_T	0.8972	0	TRUE	FALSE	FALSE	0.5
AKT2_ADD1_726_S	AKT2	P31751	SerThr	SerThr	AGC	ADD1	P35611	KKKFRtPsFLKKsKK	726	S	726_S	0.9862	0	FALSE	FALSE	FALSE	0.67
AKT2_ADD2_55_T	AKT2	P31751	SerThr	SerThr	AGC	ADD2	P35612	MEQKKRVtMILQsPs	55	T	55_T	0.9342	0	FALSE	FALSE	FALSE	0.58
AKT2_ADD2_713_S	AKT2	P31751	SerThr	SerThr	AGC	ADD2	P35612	KKKFRtPsFLKKsKK	713	S	713_S	0.9862	0	FALSE	FALSE	FALSE	0.5
AKT2_ADGRB2_447_S	AKT2	P31751	SerThr	SerThr	AGC	ADGRB2	O60241	QQRSRKCsVAGPAWA	447	S	447_S	0.9979	0	FALSE	FALSE	FALSE	0.66
AKT2_ADGRB2_1511_S	AKT2	P31751	SerThr	SerThr	AGC	ADGRB2	O60241	AKREKRWsVSSGGAA	1511	S	1511_S	0.9664	0	FALSE	FALSE	FALSE	0.61
AKT2_ADRA1D_442_T	AKT2	P31751	SerThr	SerThr	AGC	ADRA1D	P25100	GHHWRAStSGLRQDC	442	T	442_T	0.9498	0	FALSE	FALSE	FALSE	0.71
AKT2_ADRA1D_507_T	AKT2	P31751	SerThr	SerThr	AGC	ADRA1D	P25100	LGPFRRPtTQLRAKV	507	T	507_T	0.9872	0	FALSE	FALSE	FALSE	0.71
AKT2_ADRA1D_516_S	AKT2	P31751	SerThr	SerThr	AGC	ADRA1D	P25100	QLRAKVssLsHKIRA	516	S	516_S	0.9433	0	FALSE	FALSE	FALSE	0.67
AKT2_ADRA2A_339_S	AKT2	P31751	SerThr	SerThr	AGC	ADRA2A	P08913	GKGKARAsQVKPGDs	339	S	339_S	0.9762	0	FALSE	FALSE	FALSE	0.58
AKT2_ADRB1_404_T	AKT2	P31751	SerThr	SerThr	AGC	ADRB1	P08588	AARRRHAtHGDRPRA	404	T	404_T	0.9865	0	FALSE	FALSE	FALSE	0.85
AKT2_ADRB2_262_S	AKT2	P31751	SerThr	SerThr	AGC	ADRB2	P07550	GHGLRRssKFcLKEH	262	S	262_S	0.9853	0	FALSE	FALSE	FALSE	0.57
AKT2_ADRB2_346_S	AKT2	P31751	SerThr	SerThr	AGC	ADRB2	P07550	LLCLRRssLKAyGNG	346	S	346_S	0.9918	0	FALSE	FALSE	FALSE	0.55
AKT2_AFDN_1799_S	AKT2	P31751	SerThr	SerThr	AGC	AFDN	P55196	KERQRLFsQGQDVsN	1799	S	1799_S	0.9695	0	FALSE	FALSE	FALSE	0.59
AKT2_AGAP2_1178_S	AKT2	P31751	SerThr	SerThr	AGC	AGAP2	Q99490	PsPRRRssAAsVGRA	1178	S	1178_S	0.995	0	FALSE	FALSE	FALSE	0.74
AKT2_AHCTF1_2274_T	AKT2	P31751	SerThr	SerThr	AGC	AHCTF1	Q8WYP5-2	KSKPRKTtEVtGTGL	2274	T	2274_T	0.9643	0	FALSE	FALSE	FALSE	0.56
AKT2_AHNAK2_509_S	AKT2	P31751	SerThr	SerThr	AGC	AHNAK2	Q8IVF2	PERERRLsTPQRGKR	509	S	509_S	0.9971	0	FALSE	FALSE	FALSE	0.79
AKT2_AKAP10_7_S	AKT2	P31751	SerThr	SerThr	AGC	AKAP10	O43572	_MrGAGPsPrQsPRT	7	S	7_S	0.7913	0	FALSE	FALSE	FALSE	0.66
AKT2_AKAP10_173_S	AKT2	P31751	SerThr	SerThr	AGC	AKAP10	O43572	WSRIRAHsLNTVKQS	173	S	173_S	0.9717	0	FALSE	FALSE	FALSE	0.84
AKT2_AKAP12_696_S	AKT2	P31751	SerThr	SerThr	AGC	AKAP12	Q02952	kKRARRGsssDEEGG	696	S	696_S	0.9928	0	FALSE	FALSE	FALSE	0.66
AKT2_AKAP13_1565_S	AKT2	P31751	SerThr	SerThr	AGC	AKAP13	Q12802	LsPFRRHsWGPGKNA	1565	S	1565_S	0.9958	0	FALSE	FALSE	FALSE	0.53
AKT2_AKAP17A_640_S	AKT2	P31751	SerThr	SerThr	AGC	AKAP17A	Q02040	sPRRRstsPDHTRSR	640	S	640_S	0.9697	0	FALSE	FALSE	FALSE	0.62
AKT2_AKNA_1303_S	AKT2	P31751	SerThr	SerThr	AGC	AKNA	Q7Z591	ATTRRKAsSTPsPKQ	1303	S	1303_S	0.9888	0	FALSE	FALSE	FALSE	0.5
AKT2_AKR7A2_40_S	AKT2	P31751	SerThr	SerThr	AGC	AKR7A2	O43488	PPPPRVAsVLGTMEM	40	S	40_S	0.9148	0	FALSE	FALSE	FALSE	0.51
AKT2_AKT1_72_T	AKT2	P31751	SerThr	SerThr	AGC	AKT1	P31749	tERPRPNtFIIRCLQ	72	T	72_T	0.9657	0	FALSE	FALSE	FALSE	0.59
AKT2_AKT1S1_246_T	AKT2	P31751	SerThr	SerThr	AGC	AKT1S1	Q96B36	LPRPRLNtsDFQkLK	246	T	246_T	0.9637	0	FALSE	TRUE	FALSE	0.82
AKT2_AKT2_34_S	AKT2	P31751	SerThr	SerThr	AGC	AKT2	P31751	FLLkSDGsFIGykER	34	S	34_S	0.5742	0	FALSE	FALSE	FALSE	0.84
AKT2_AKT2_81_T	AKT2	P31751	SerThr	SerThr	AGC	AKT2	P31751	VIRCLQWtTVIERTF	81	T	81_T	0.272	0	FALSE	FALSE	FALSE	0.79
AKT2_AKT2_126_S	AKT2	P31751	SerThr	SerThr	AGC	AKT2	P31751	PMDyKCGsPsDSsTT	126	S	126_S	0.6642	0	FALSE	FALSE	TRUE	0.9
AKT2_AKT2_128_S	AKT2	P31751	SerThr	SerThr	AGC	AKT2	P31751	DyKCGsPsDSsTTEE	128	S	128_S	0.352	0	FALSE	FALSE	TRUE	0.82
AKT2_AKT2_131_S	AKT2	P31751	SerThr	SerThr	AGC	AKT2	P31751	CGsPsDSsTTEEMEV	131	S	131_S	0.0799	0	FALSE	FALSE	TRUE	0.69
AKT2_AKT2_141_S	AKT2	P31751	SerThr	SerThr	AGC	AKT2	P31751	EEMEVAVskARAkVT	141	S	141_S	0.5172	0	FALSE	FALSE	FALSE	0.9
AKT2_AKT2_242_S	AKT2	P31751	SerThr	SerThr	AGC	AKT2	P31751	GELFFHLsRERVFTE	242	S	242_S	0.3086	0	FALSE	FALSE	FALSE	0.82
AKT2_AKT2_302_S	AKT2	P31751	SerThr	SerThr	AGC	AKT2	P31751	GLCkEGIsDGAtMKt	302	S	302_S	0.2666	0	FALSE	FALSE	FALSE	0.79
AKT2_AKT2_306_T	AKT2	P31751	SerThr	SerThr	AGC	AKT2	P31751	EGIsDGAtMKtFCGt	306	T	306_T	0.2018	0	FALSE	FALSE	FALSE	0.76
AKT2_AKT2_309_T	AKT2	P31751	SerThr	SerThr	AGC	AKT2	P31751	sDGAtMKtFCGtPEy	309	T	309_T	0.6905	0	FALSE	FALSE	FALSE	0.92
AKT2_AKT2_313_T	AKT2	P31751	SerThr	SerThr	AGC	AKT2	P31751	tMKtFCGtPEyLAPE	313	T	313_T	0.3662	0	FALSE	FALSE	TRUE	0.79
AKT2_AKT2_379_S	AKT2	P31751	SerThr	SerThr	AGC	AKT2	P31751	TLSPEAksLLAGLLK	379	S	379_S	0.6625	0	FALSE	FALSE	FALSE	0.96
AKT2_AKT2_447_S	AKT2	P31751	SerThr	SerThr	AGC	AKT2	P31751	DDEFTAQsItItPPD	447	S	447_S	0.2484	0	FALSE	FALSE	FALSE	0.74
AKT2_AKT2_449_T	AKT2	P31751	SerThr	SerThr	AGC	AKT2	P31751	EFTAQsItItPPDRy	449	T	449_T	0.3858	0	FALSE	FALSE	FALSE	0.76
AKT2_AKT2_451_T	AKT2	P31751	SerThr	SerThr	AGC	AKT2	P31751	TAQsItItPPDRyDs	451	T	451_T	0.0469	0	FALSE	FALSE	FALSE	0.67
AKT2_AKT2_458_S	AKT2	P31751	SerThr	SerThr	AGC	AKT2	P31751	tPPDRyDsLGLLELD	458	S	458_S	0.8506	0	FALSE	FALSE	FALSE	0.97
AKT2_AKT2_474_S	AKT2	P31751	SerThr	SerThr	AGC	AKT2	P31751	RTHFPQFsysAsIRE	474	S	474_S	0.3525	0	FALSE	FALSE	TRUE	0.79
AKT2_AKT2_476_S	AKT2	P31751	SerThr	SerThr	AGC	AKT2	P31751	HFPQFsysAsIRE__	476	S	476_S	0.4581	0	FALSE	FALSE	TRUE	0.88
AKT2_AKT2_478_S	AKT2	P31751	SerThr	SerThr	AGC	AKT2	P31751	PQFsysAsIRE____	478	S	478_S	0.3965	0	FALSE	FALSE	TRUE	0.79
AKT2_ALG3_13_S	AKT2	P31751	SerThr	SerThr	AGC	ALG3	Q92685	RKRGRsGsAAQAEGL	13	S	13_S	0.9702	0	FALSE	FALSE	FALSE	0.58
AKT2_ALKBH5_361_S	AKT2	P31751	SerThr	SerThr	AGC	ALKBH5	Q6P6C2	PTHRRrGsFsSENYW	361	S	361_S	0.998	0	FALSE	TRUE	FALSE	0.76
AKT2_ALYREF_34_S	AKT2	P31751	SerThr	SerThr	AGC	ALYREF	Q86V81	RGRGrAGsQGGrGGG	34	S	34_S	0.9973	0	FALSE	FALSE	FALSE	0.79
AKT2_ALYREF_219_T	AKT2	P31751	SerThr	SerThr	AGC	ALYREF	Q86V81	GGGtrRGtRGGARGR	219	T	219_T	0.9939	0	FALSE	FALSE	FALSE	0.76
AKT2_AMN_426_S	AKT2	P31751	SerThr	SerThr	AGC	AMN	Q9BXJ7	LPLPRRLsLVPKAAA	426	S	426_S	0.9946	0	FALSE	FALSE	FALSE	0.58
AKT2_AMPH_295_S	AKT2	P31751	SerThr	SerThr	AGC	AMPH	P49418	PARPRsPsQTRKGPP	295	S	295_S	0.9906	0	FALSE	FALSE	FALSE	0.76
AKT2_ANK3_4219_T	AKT2	P31751	SerThr	SerThr	AGC	ANK3	Q12955	CAQARRVtGGLLDRL	4219	T	4219_T	0.9671	0	FALSE	FALSE	FALSE	0.69
AKT2_ANKRD17_49_S	AKT2	P31751	SerThr	SerThr	AGC	ANKRD17	O75179	SSRARSAssPRGMVR	49	S	49_S	0.9828	0	FALSE	FALSE	FALSE	0.66
AKT2_ANKRD17_226_S	AKT2	P31751	SerThr	SerThr	AGC	ANKRD17	O75179	LtRMRAEstANAGQS	226	S	226_S	0.9605	0	FALSE	FALSE	FALSE	0.5
AKT2_ANKRD2_99_S	AKT2	P31751	SerThr	SerThr	AGC	ANKRD2	Q9GZV1	QERVRKTsLDLRREI	99	S	99_S	0.9907	0	TRUE	FALSE	FALSE	0.79
AKT2_ANKRD20A1_684_S	AKT2	P31751	SerThr	SerThr	AGC	ANKRD20A1	Q5TYW2	KFRKTRDsLRKKSLA	684	S	684_S	0.9855	0	FALSE	FALSE	FALSE	0.51
AKT2_ANKRD24_935_S	AKT2	P31751	SerThr	SerThr	AGC	ANKRD24	Q8TF21	ELRGRAAsLEQEVVA	935	S	935_S	0.9577	0	FALSE	FALSE	FALSE	0.5
AKT2_ANKRD40_364_S	AKT2	P31751	SerThr	SerThr	AGC	ANKRD40	Q6AI12	PCYNRRAsKLTY___	364	S	364_S	0.9836	0	FALSE	FALSE	FALSE	0.53
AKT2_ANKRD9_34_S	AKT2	P31751	SerThr	SerThr	AGC	ANKRD9	Q96BM1	QKQCRKssFAFyQAV	34	S	34_S	0.9859	0	FALSE	FALSE	FALSE	0.51
AKT2_APBA2_283_S	AKT2	P31751	SerThr	SerThr	AGC	APBA2	Q99767	RHEARPKsLNLLPEA	283	S	283_S	0.8892	0	FALSE	FALSE	FALSE	0.55
AKT2_APBB1_82_T	AKT2	P31751	SerThr	SerThr	AGC	APBB1	O00213	NQLRRAAtAHRDQNR	82	T	82_T	0.9736	0	FALSE	FALSE	FALSE	0.55
AKT2_APBB2_393_S	AKT2	P31751	SerThr	SerThr	AGC	APBB2	Q92870	GAtLRyAsLKLRNAP	393	S	393_S	0.9399	0	FALSE	FALSE	FALSE	0.55
AKT2_APBB2_658_S	AKT2	P31751	SerThr	SerThr	AGC	APBB2	Q92870	ECRVRFLsFMGVGKD	658	S	658_S	0.9435	0	FALSE	FALSE	FALSE	0.54
AKT2_APBB3_439_S	AKT2	P31751	SerThr	SerThr	AGC	APBB3	O95704	RLRLKRtssMDsPGG	439	S	439_S	0.9518	0	FALSE	FALSE	FALSE	0.5
AKT2_APOE_212_T	AKT2	P31751	SerThr	SerThr	AGC	APOE	P02649	QGRVRAAtVGsLAGQ	212	T	212_T	0.9533	0	FALSE	FALSE	FALSE	0.85
AKT2_APPL1_422_T	AKT2	P31751	SerThr	SerThr	AGC	APPL1	Q9UKG1	AGQSRPPtARTSssG	422	T	422_T	0.8481	0	FALSE	FALSE	FALSE	0.76
AKT2_APPL1_427_S	AKT2	P31751	SerThr	SerThr	AGC	APPL1	Q9UKG1	PPtARTSssGsLGSE	427	S	427_S	0.9186	0	FALSE	FALSE	FALSE	0.88
AKT2_ARFGEF2_1015_S	AKT2	P31751	SerThr	SerThr	AGC	ARFGEF2	Q9Y6D5	GVkTRYLsGSGRERE	1015	S	1015_S	0.9493	0	FALSE	FALSE	FALSE	0.58
AKT2_ARFIP2_260_S	AKT2	P31751	SerThr	SerThr	AGC	ARFIP2	P53365	GTRGRLEsAQATFQA	260	S	260_S	0.9396	0	FALSE	FALSE	TRUE	0.79
AKT2_ARGLU1_60_S	AKT2	P31751	SerThr	SerThr	AGC	ARGLU1	Q9NWB6	EsRsRsRstNTAVSR	60	S	60_S	0.974	0	FALSE	FALSE	FALSE	0.66
AKT2_ARHGAP19_422_S	AKT2	P31751	SerThr	SerThr	AGC	ARHGAP19	Q14CB8	QkRARsRsFsGLIkR	422	S	422_S	0.9856	0	FALSE	FALSE	FALSE	0.79
AKT2_ARHGAP21_1708_S	AKT2	P31751	SerThr	SerThr	AGC	ARHGAP21	Q5T5U3	DtLSRKKsARFKsDS	1708	S	1708_S	0.9914	0	FALSE	FALSE	FALSE	0.5
AKT2_ARHGAP21_1803_T	AKT2	P31751	SerThr	SerThr	AGC	ARHGAP21	Q5T5U3	KsIRRRHtLGGHRDA	1803	T	1803_T	0.9985	0	FALSE	FALSE	FALSE	0.66
AKT2_ARHGAP39_296_S	AKT2	P31751	SerThr	SerThr	AGC	ARHGAP39	Q9C0H5	LAQPRKPsGDsQPSs	296	S	296_S	0.9682	0	FALSE	FALSE	FALSE	0.62
AKT2_ARHGAP45_578_S	AKT2	P31751	SerThr	SerThr	AGC	ARHGAP45	Q92619	VMRARKssFNVsDVA	578	S	578_S	0.9967	0	FALSE	FALSE	FALSE	0.62
AKT2_ARHGEF17_420_S	AKT2	P31751	SerThr	SerThr	AGC	ARHGEF17	Q96PE2	WGVYRsPsFGAGEGL	420	S	420_S	0.9578	0	FALSE	TRUE	FALSE	0.58
AKT2_ARHGEF18_94_S	AKT2	P31751	SerThr	SerThr	AGC	ARHGEF18	Q6ZSZ5	SESWRRLsLDASAVD	94	S	94_S	0.9738	0	FALSE	FALSE	FALSE	0.59
AKT2_ARHGEF18_155_S	AKT2	P31751	SerThr	SerThr	AGC	ARHGEF18	Q6ZSZ5	KKRGRSRsVPVSFYE	155	S	155_S	0.9662	0	FALSE	FALSE	FALSE	0.58
AKT2_ARHGEF18_912_T	AKT2	P31751	SerThr	SerThr	AGC	ARHGEF18	Q6ZSZ5	GPPRRAEtFAGyDCt	912	T	912_T	0.9692	0	FALSE	FALSE	FALSE	0.56
AKT2_ARHGEF18_927_S	AKT2	P31751	SerThr	SerThr	AGC	ARHGEF18	Q6ZSZ5	NsPtKNGsFKkKVSS	927	S	927_S	0.9535	0	FALSE	FALSE	FALSE	0.51
AKT2_ARHGEF18_1202_S	AKT2	P31751	SerThr	SerThr	AGC	ARHGEF18	Q6ZSZ5	PEVARRDsAPTENRL	1202	S	1202_S	0.9659	0	FALSE	FALSE	FALSE	0.54
AKT2_ARHGEF28_748_T	AKT2	P31751	SerThr	SerThr	AGC	ARHGEF28	Q8N1W1	LPTGRREtVGQVHPL	748	T	748_T	0.9703	0	FALSE	FALSE	FALSE	0.71
AKT2_ARHGEF7_526_T	AKT2	P31751	SerThr	SerThr	AGC	ARHGEF7	Q14155-1	EFASRKstAALEEDA	526	T	526_T	0.9511	0	FALSE	FALSE	FALSE	0.59
AKT2_ARHGEF7_560_S	AKT2	P31751	SerThr	SerThr	AGC	ARHGEF7	Q14155-1	NsSSRkEsAPQVLLP	560	S	560_S	0.9209	0	FALSE	FALSE	FALSE	0.5
AKT2_ARL6IP4_258_S	AKT2	P31751	SerThr	SerThr	AGC	ARL6IP4	Q66PJ3-1	KARRRtRssssssss	258	S	258_S	0.9839	0	FALSE	FALSE	FALSE	0.82
AKT2_ARL6IP4_260_S	AKT2	P31751	SerThr	SerThr	AGC	ARL6IP4	Q66PJ3-1	RRRtRssssssssss	260	S	260_S	0.9428	0	FALSE	FALSE	FALSE	0.73
AKT2_ARPP21_58_S	AKT2	P31751	SerThr	SerThr	AGC	ARPP21	Q9UBL0	QERRKSksGAGkGkL	58	S	58_S	0.9766	0	FALSE	FALSE	FALSE	0.55
AKT2_ARRB1_163_S	AKT2	P31751	SerThr	SerThr	AGC	ARRB1	P49407	EkIHKRNsVRLVIRK	163	S	163_S	0.9602	0	FALSE	FALSE	FALSE	0.52
AKT2_ASAH2_275_S	AKT2	P31751	SerThr	SerThr	AGC	ASAH2	Q9NR71	SERARySsNTDKEMI	275	S	275_S	0.9679	0	FALSE	FALSE	FALSE	0.5
AKT2_ASCC2_751_S	AKT2	P31751	SerThr	SerThr	AGC	ASCC2	Q9H1I8	tMADRKRsKGMIPS_	751	S	751_S	0.9764	0	FALSE	FALSE	FALSE	0.51
AKT2_ASCL2_42_T	AKT2	P31751	SerThr	SerThr	AGC	ASCL2	Q99929	SRRRRPAtAEtGGGA	42	T	42_T	0.94	0	FALSE	FALSE	FALSE	0.5
AKT2_ASNSD1_512_S	AKT2	P31751	SerThr	SerThr	AGC	ASNSD1	Q9NWL6	RHRVRFQsHGLEGLN	512	S	512_S	0.9347	0	FALSE	FALSE	FALSE	0.69
AKT2_ASPSCR1_317_S	AKT2	P31751	SerThr	SerThr	AGC	ASPSCR1	Q9BZE9-4	RYPRRSLsLSPRLES	317	S	317_S	0.9703	0	FALSE	FALSE	FALSE	0.52
AKT2_ASTN2_388_S	AKT2	P31751	SerThr	SerThr	AGC	ASTN2	O75129	KRKRRSKsRGGISFG	388	S	388_S	0.9861	0	FALSE	FALSE	FALSE	0.54
AKT2_ATAD2_337_S	AKT2	P31751	SerThr	SerThr	AGC	ATAD2	Q6PL18	RPRYRLssAGPRsPy	337	S	337_S	0.9832	0	FALSE	FALSE	FALSE	0.61
AKT2_ATAD2B_1138_S	AKT2	P31751	SerThr	SerThr	AGC	ATAD2B	Q9ULI0	AFRVRRKsRRRSQWG	1138	S	1138_S	0.9996	0	FALSE	FALSE	FALSE	0.94
AKT2_ATAT1_261_T	AKT2	P31751	SerThr	SerThr	AGC	ATAT1	Q5SQI0	NRAPRRAtPPAHPPP	261	T	261_T	0.9843	0	FALSE	FALSE	FALSE	0.51
AKT2_ATAT1_322_T	AKT2	P31751	SerThr	SerThr	AGC	ATAT1	Q5SQI0	sPAQRRRtrGTPPGL	322	T	322_T	0.998	0	FALSE	FALSE	FALSE	0.55
AKT2_ATF6B_546_S	AKT2	P31751	SerThr	SerThr	AGC	ATF6B	Q99941	KSQPRKKsPPVKAVP	546	S	546_S	0.9844	0	FALSE	FALSE	FALSE	0.62
AKT2_ATF7_326_T	AKT2	P31751	SerThr	SerThr	AGC	ATF7	P17544	tGGRRRRtVDEDPDE	326	T	326_T	0.9859	0	FALSE	FALSE	FALSE	0.56
AKT2_ATG2B_666_S	AKT2	P31751	SerThr	SerThr	AGC	ATG2B	Q96BY7	GNQARLSsVPHKAEL	666	S	666_S	0.9754	0	FALSE	FALSE	FALSE	0.53
AKT2_ATL2_24_S	AKT2	P31751	SerThr	SerThr	AGC	ATL2	Q8NHH9	LWRRRRtsDPsAAVN	24	S	24_S	0.9977	0	FALSE	FALSE	FALSE	0.51
AKT2_ATL2_563_S	AKT2	P31751	SerThr	SerThr	AGC	ATL2	Q8NHH9-2	RMVHRALsSAQRQRL	563	S	563_S	0.9639	0	FALSE	FALSE	FALSE	0.53
AKT2_ATN1_689_S	AKT2	P31751	SerThr	SerThr	AGC	ATN1	P54259	PGTFKPGsPtVGPGP	689	S	689_S	0.6453	0	FALSE	FALSE	FALSE	0.66
AKT2_ATP2B3_1126_S	AKT2	P31751	SerThr	SerThr	AGC	ATP2B3	Q16720-2	STFKRsGsVQGAVRR	1126	S	1126_S	0.9598	0	FALSE	FALSE	FALSE	0.57
AKT2_ATP2C1_519_S	AKT2	P31751	SerThr	SerThr	AGC	ATP2C1	P98194	QEkARMGsAGLRVLA	519	S	519_S	0.9725	0	FALSE	FALSE	FALSE	0.51
AKT2_ATRIP_307_T	AKT2	P31751	SerThr	SerThr	AGC	ATRIP	Q8WXE1	SWRQRsNtQGsILIN	307	T	307_T	0.9638	0	FALSE	FALSE	FALSE	0.55
AKT2_ATRX_784_S	AKT2	P31751	SerThr	SerThr	AGC	ATRX	P46100	GKRKRKsstsGsDFD	784	S	784_S	0.9976	0	FALSE	FALSE	FALSE	0.69
AKT2_ATXN1_775_S	AKT2	P31751	SerThr	SerThr	AGC	ATXN1	P54253	AtRKRRWsAPESRKL	775	S	775_S	0.9944	0	FALSE	FALSE	FALSE	0.67
AKT2_ATXN7_840_S	AKT2	P31751	SerThr	SerThr	AGC	ATXN7	O15265	IGKKRKCsPSSssIN	840	S	840_S	0.9859	0	FALSE	FALSE	FALSE	0.55
AKT2_AURKC_164_T	AKT2	P31751	SerThr	SerThr	AGC	AURKC	Q9UQB9-2	TPSLRRKtMCGTLDY	164	T	164_T	0.9942	0	FALSE	FALSE	FALSE	0.52
AKT2_AVIL_53_S	AKT2	P31751	SerThr	SerThr	AGC	AVIL	O75366	LSTRRVAsLLSQDIH	53	S	53_S	0.9546	0	FALSE	FALSE	FALSE	0.66
AKT2_BACE1_59_S	AKT2	P31751	SerThr	SerThr	AGC	BACE1	P56817	EEPGRRGsFVEMVDN	59	S	59_S	0.9933	0	FALSE	FALSE	FALSE	0.5
AKT2_BAD_99_S	AKT2	P31751	SerThr	SerThr	AGC	BAD	Q92934	PFrGrsRsAPPNLWA	99	S	99_S	0.9748	0	FALSE	TRUE	FALSE	0.59
AKT2_BAIAP3_248_S	AKT2	P31751	SerThr	SerThr	AGC	BAIAP3	O94812	RFGFRKGskRGGPLP	248	S	248_S	0.9915	0	FALSE	FALSE	FALSE	0.51
AKT2_BAZ1A_1205_S	AKT2	P31751	SerThr	SerThr	AGC	BAZ1A	Q9NRL2	KQRSRRLsSRQRPSL	1205	S	1205_S	0.9991	0	FALSE	FALSE	FALSE	0.79
AKT2_BAZ1A_1426_S	AKT2	P31751	SerThr	SerThr	AGC	BAZ1A	Q9NRL2	VtLGRRSsGRQGGVH	1426	S	1426_S	0.9951	0	FALSE	FALSE	FALSE	0.53
AKT2_BAZ1B_457_S	AKT2	P31751	SerThr	SerThr	AGC	BAZ1B	Q9UIG0	MtRAPRNsGGTPRTS	457	S	457_S	0.9724	0	FALSE	FALSE	FALSE	0.55
AKT2_BBX_513_T	AKT2	P31751	SerThr	SerThr	AGC	BBX	Q8WY36	tPRKKVRtssSGKGs	513	T	513_T	0.9169	0	FALSE	FALSE	FALSE	0.71
AKT2_BCL2L11_87_S	AKT2	P31751	SerThr	SerThr	AGC	BCL2L11	O43521	FIFMRRSsLLSRSss	87	S	87_S	0.9939	0	FALSE	FALSE	FALSE	0.53
AKT2_BCL9L_1480_S	AKT2	P31751	SerThr	SerThr	AGC	BCL9L	Q86UU0	PLRQRsVsLDSQMGY	1480	S	1480_S	0.9179	0	FALSE	FALSE	FALSE	0.53
AKT2_BCLAF1_121_S	AKT2	P31751	SerThr	SerThr	AGC	BCLAF1	Q9NYF8	SPKRRsVssQRsRSR	121	S	121_S	0.9661	0	FALSE	FALSE	FALSE	0.56
AKT2_BCLAF1_711_S	AKT2	P31751	SerThr	SerThr	AGC	BCLAF1	Q9NYF8	RSKERGDsKGsRESs	711	S	711_S	0.9537	0	FALSE	FALSE	FALSE	0.66
AKT2_BCR_130_T	AKT2	P31751	SerThr	SerThr	AGC	BCR	P11274	PGKARPGtARRPGAA	130	T	130_T	0.9733	0	FALSE	FALSE	FALSE	0.62
AKT2_BEAN1_134_S	AKT2	P31751	SerThr	SerThr	AGC	BEAN1	Q3B7T3-3	EkLARTHsRHSsEKR	134	S	134_S	0.9512	0	FALSE	FALSE	FALSE	0.5
AKT2_BEST1_358_S	AKT2	P31751	SerThr	SerThr	AGC	BEST1	O76090	SAQFRRAsFMGSTFN	358	S	358_S	0.9905	0	FALSE	FALSE	FALSE	0.69
AKT2_BEST2_415_S	AKT2	P31751	SerThr	SerThr	AGC	BEST2	Q8NFU1	GPLGRRLsFLLRKNS	415	S	415_S	0.9966	0	FALSE	FALSE	FALSE	0.59
AKT2_BET1L_75_S	AKT2	P31751	SerThr	SerThr	AGC	BET1L	Q9NYM9	TGsVkRFsTMARSGQ	75	S	75_S	0.9505	0	FALSE	FALSE	FALSE	0.71
AKT2_BFSP2_26_S	AKT2	P31751	SerThr	SerThr	AGC	BFSP2	Q13515	PLQRRRAsFRGPRSS	26	S	26_S	0.9999	0	FALSE	FALSE	FALSE	0.82
AKT2_BHLHE40_192_S	AKT2	P31751	SerThr	SerThr	AGC	BHLHE40	O14503	GGTSRKPsDPAPKVM	192	S	192_S	0.9766	0	FALSE	FALSE	FALSE	0.54
AKT2_BMERB1_15_S	AKT2	P31751	SerThr	SerThr	AGC	BMERB1	Q96MC5-2	tGCMGRRsAKKDQLD	15	S	15_S	0.903	0	FALSE	FALSE	FALSE	0.55
AKT2_BMI1_316_S	AKT2	P31751	SerThr	SerThr	AGC	BMI1	P35226	ANRPRKssVNGSSAT	316	S	316_S	0.9954	0	TRUE	FALSE	FALSE	0.7
AKT2_BNIP3_149_S	AKT2	P31751	SerThr	SerThr	AGC	BNIP3	Q12983	TLsMRNtsVMKkGGI	149	S	149_S	0.9642	0	FALSE	FALSE	FALSE	0.54
AKT2_BNIP3_188_T	AKT2	P31751	SerThr	SerThr	AGC	BNIP3	Q12983	IYIGRRLttststF_	188	T	188_T	0.9705	0	FALSE	FALSE	FALSE	0.55
AKT2_BPTF_1899_T	AKT2	P31751	SerThr	SerThr	AGC	BPTF	Q12830	TWRYRLQtVKsLAGV	1899	T	1899_T	0.9548	0	FALSE	FALSE	FALSE	0.66
AKT2_BPTF_2481_T	AKT2	P31751	SerThr	SerThr	AGC	BPTF	Q12830	QtRIRPStPSQLsPG	2481	T	2481_T	0.8555	0	FALSE	FALSE	FALSE	0.76
AKT2_BRAF_365_S	AKT2	P31751	SerThr	SerThr	AGC	BRAF	P15056	GQRDRsssAPNVHIN	365	S	365_S	0.8937	0	FALSE	FALSE	FALSE	0.62
AKT2_BRAF_428_S	AKT2	P31751	SerThr	SerThr	AGC	BRAF	P15056	GPQRERKsssssEDR	428	S	428_S	0.8792	0	FALSE	FALSE	FALSE	0.57
AKT2_BRAF_429_S	AKT2	P31751	SerThr	SerThr	AGC	BRAF	P15056	PQRERKsssssEDRN	429	S	429_S	0.9777	0	FALSE	FALSE	FALSE	0.51
AKT2_BRCA1_509_T	AKT2	P31751	SerThr	SerThr	AGC	BRCA1	P38398	LKRKRRPtsGLHPED	509	T	509_T	0.9994	0	FALSE	FALSE	FALSE	0.85
AKT2_BRD1_803_S	AKT2	P31751	SerThr	SerThr	AGC	BRD1	O95696	QPRKRsRstCGDsEV	803	S	803_S	0.9897	0	FALSE	FALSE	FALSE	0.62
AKT2_BRD1_882_S	AKT2	P31751	SerThr	SerThr	AGC	BRD1	O95696-2	SDVNRRTsVLFCKSK	882	S	882_S	0.9841	0	FALSE	FALSE	FALSE	0.52
AKT2_BRD1_1016_T	AKT2	P31751	SerThr	SerThr	AGC	BRD1	O95696-2	PALVRRHtLEDRSEL	1016	T	1016_T	0.9734	0	FALSE	FALSE	FALSE	0.59
AKT2_BRD9_44_S	AKT2	P31751	SerThr	SerThr	AGC	BRD9	Q9H8M2-6	ERKRRsGsERGSTVT	44	S	44_S	0.9688	0	FALSE	FALSE	FALSE	0.52
AKT2_BRPF3_525_S	AKT2	P31751	SerThr	SerThr	AGC	BRPF3	Q9ULD4	PLIRRLHsHLQSQRN	525	S	525_S	0.9597	0	FALSE	FALSE	FALSE	0.59
AKT2_BRPF3_982_S	AKT2	P31751	SerThr	SerThr	AGC	BRPF3	Q9ULD4	RPRSRSCsESEGERs	982	S	982_S	0.8808	0	FALSE	FALSE	FALSE	0.79
AKT2_BTBD10_67_S	AKT2	P31751	SerThr	SerThr	AGC	BTBD10	Q9BSF8	RSRDRRRsSDRSRDS	67	S	67_S	0.9978	0	FALSE	FALSE	FALSE	0.67
AKT2_BTBD3_30_S	AKT2	P31751	SerThr	SerThr	AGC	BTBD3	Q9Y2F9	KNRskKssKKANTss	30	S	30_S	0.9742	0	FALSE	FALSE	FALSE	0.5
AKT2_BTBD8_792_S	AKT2	P31751	SerThr	SerThr	AGC	BTBD8	Q5XKL5	AIKsRPVsRVTNGTS	792	S	792_S	0.8925	0	FALSE	FALSE	FALSE	0.52
AKT2_BTBD8_1327_S	AKT2	P31751	SerThr	SerThr	AGC	BTBD8	Q5XKL5	EVKMKKQsNNDLFQV	1327	S	1327_S	0.9279	0	FALSE	FALSE	FALSE	0.62
AKT2_BTK_495_T	AKT2	P31751	SerThr	SerThr	AGC	BTK	Q06187	EMRHRFQtQQLLEMC	495	T	495_T	0.9279	0	FALSE	FALSE	FALSE	0.73
AKT2_BUD13_399_T	AKT2	P31751	SerThr	SerThr	AGC	BUD13	Q9BRD0	PPRRRQRtKssDsDL	399	T	399_T	0.9749	0	FALSE	FALSE	FALSE	0.54
AKT2_BUD13_401_S	AKT2	P31751	SerThr	SerThr	AGC	BUD13	Q9BRD0	RRRQRtKssDsDLsP	401	S	401_S	0.9352	0	FALSE	FALSE	FALSE	0.82
AKT2_C16orf86_161_S	AKT2	P31751	SerThr	SerThr	AGC	C16orf86	Q6ZW13	KKAKKRKsLGAPVLH	161	S	161_S	0.9955	0	FALSE	FALSE	FALSE	0.62
AKT2_C19orf47_162_T	AKT2	P31751	SerThr	SerThr	AGC	C19orf47	Q8N9M1	tPPRRPDtstSKISV	162	T	162_T	0.9348	0	FALSE	FALSE	FALSE	0.73
AKT2_C1orf174_7_T	AKT2	P31751	SerThr	SerThr	AGC	C1orf174	Q8IYL3	_MRSRKLtGAVRSSA	7	T	7_T	0.9882	0	FALSE	FALSE	FALSE	0.89
AKT2_C2CD4A_119_S	AKT2	P31751	SerThr	SerThr	AGC	C2CD4A	Q8NCU7	PHTRRKEsLLLGGPP	119	S	119_S	0.9828	0	FALSE	FALSE	FALSE	0.54
AKT2_C2CD4A_134_T	AKT2	P31751	SerThr	SerThr	AGC	C2CD4A	Q8NCU7	APRPRAHtyGGGGGP	134	T	134_T	0.9874	0	FALSE	FALSE	FALSE	0.88
AKT2_C2CD4B_114_S	AKT2	P31751	SerThr	SerThr	AGC	C2CD4B	A6NLJ0	PHTRRKEsLLLGGPP	114	S	114_S	0.9828	0	FALSE	FALSE	FALSE	0.56
AKT2_C2CD4D_105_S	AKT2	P31751	SerThr	SerThr	AGC	C2CD4D	B7Z1M9	PHTRRREsLFHGPPP	105	S	105_S	0.9942	0	FALSE	FALSE	FALSE	0.62
AKT2_C2CD5_197_S	AKT2	P31751	SerThr	SerThr	AGC	C2CD5	Q86YS7	EARQRLIsLMsGELQ	197	S	197_S	0.949	0	TRUE	FALSE	FALSE	0.99
AKT2_C3_672_S	AKT2	P31751	SerThr	SerThr	AGC	C3	P01024	PAARRRRsVQLtEKR	672	S	672_S	0.9982	0	FALSE	FALSE	FALSE	0.59
AKT2_C3orf33_87_T	AKT2	P31751	SerThr	SerThr	AGC	C3orf33	Q6P1S2	RGRLRRItENGLEIE	87	T	87_T	0.9718	0	FALSE	FALSE	FALSE	0.79
AKT2_CA9_443_T	AKT2	P31751	SerThr	SerThr	AGC	CA9	Q16790	RRQHRRGtKGGVsyR	443	T	443_T	0.9884	0	FALSE	FALSE	FALSE	0.69
AKT2_CABLES1_242_S	AKT2	P31751	SerThr	SerThr	AGC	CABLES1	Q8TDN4	GSRGRLNsFtQGILP	242	S	242_S	0.994	0	FALSE	FALSE	FALSE	0.96
AKT2_CABLES1_309_T	AKT2	P31751	SerThr	SerThr	AGC	CABLES1	Q8TDN4	APLRRCRtLsGsPRP	309	T	309_T	0.9801	0	FALSE	FALSE	FALSE	0.52
AKT2_CACNA1A_2126_S	AKT2	P31751	SerThr	SerThr	AGC	CACNA1A	O00555	sPMKRsAsVLGPKAR	2126	S	2126_S	0.9693	0	FALSE	FALSE	FALSE	0.5
AKT2_CACNA1C_863_S	AKT2	P31751	SerThr	SerThr	AGC	CACNA1C	Q13936	GPRPRPLsELHLKEK	863	S	863_S	0.8926	0	FALSE	FALSE	FALSE	0.53
AKT2_CACNA1C_1898_S	AKT2	P31751	SerThr	SerThr	AGC	CACNA1C	Q13936-12	ASLGRRAsFHLECLK	1898	S	1898_S	0.9958	0	FALSE	FALSE	FALSE	0.73
AKT2_CACNA1C_2098_S	AKT2	P31751	SerThr	SerThr	AGC	CACNA1C	Q13936	ARRVRPVsLMVPsQA	2098	S	2098_S	0.9098	0	FALSE	FALSE	FALSE	0.54
AKT2_CACNA1H_1588_T	AKT2	P31751	SerThr	SerThr	AGC	CACNA1H	O95180	LERRRRstFPsPEAQ	1588	T	1588_T	0.9998	0	FALSE	FALSE	FALSE	0.66
AKT2_CACNA1H_2073_T	AKT2	P31751	SerThr	SerThr	AGC	CACNA1H	O95180	SVRTRKHtFGQRCVS	2073	T	2073_T	0.9988	0	FALSE	FALSE	FALSE	0.92
AKT2_CACNB1_205_T	AKT2	P31751	SerThr	SerThr	AGC	CACNB1	Q02641-2	VTGTRRPtPPASGNE	205	T	205_T	0.9786	0	FALSE	FALSE	FALSE	0.59
AKT2_CACNB4_476_S	AKT2	P31751	SerThr	SerThr	AGC	CACNB4	O00305	KSRNRLSssSQHsRD	476	S	476_S	0.9737	0	FALSE	FALSE	FALSE	0.52
AKT2_CAMK2D_332_S	AKT2	P31751	SerThr	SerThr	AGC	CAMK2D	Q13557-3	DGVKKRKsSSSVQMM	332	S	332_S	0.9615	0	FALSE	FALSE	FALSE	0.54
AKT2_CAMK2G_334_S	AKT2	P31751	SerThr	SerThr	AGC	CAMK2G	Q13555	GGVKKRKsSSSVHLM	334	S	334_S	0.9615	0	FALSE	FALSE	FALSE	0.56
AKT2_CAMK2G_355_S	AKT2	P31751	SerThr	SerThr	AGC	CAMK2G	Q13555-5	GGVKKRKssssVHLM	355	S	355_S	0.9615	0	FALSE	FALSE	FALSE	0.56
AKT2_CAMSAP2_1019_S	AKT2	P31751	SerThr	SerThr	AGC	CAMSAP2	Q08AD1	LPrLRRFsPsQVPIQ	1019	S	1019_S	0.9872	0	FALSE	FALSE	FALSE	0.66
AKT2_CAMTA2_318_S	AKT2	P31751	SerThr	SerThr	AGC	CAMTA2	O94983	PPTSRGGssRGGtAI	318	S	318_S	0.9652	0	FALSE	FALSE	FALSE	0.54
AKT2_CAPN1_379_S	AKT2	P31751	SerThr	SerThr	AGC	CAPN1	P07384	EGtWRRGsTAGGCRN	379	S	379_S	0.9953	0	FALSE	FALSE	FALSE	0.73
AKT2_CAPN9_448_T	AKT2	P31751	SerThr	SerThr	AGC	CAPN9	O14815	ASRARSKtFINLREV	448	T	448_T	0.958	0	FALSE	FALSE	FALSE	0.58
AKT2_CARHSP1_32_S	AKT2	P31751	SerThr	SerThr	AGC	CARHSP1	Q9Y2V2	RsRERsPsPLRGNVV	32	S	32_S	0.9648	0	FALSE	FALSE	FALSE	0.73
AKT2_CARHSP1_52_S	AKT2	P31751	SerThr	SerThr	AGC	CARHSP1	Q9Y2V2	tRRtrtFsAtVRAsQ	52	S	52_S	0.9463	0	FALSE	FALSE	TRUE	0.76
AKT2_CASTOR1_14_S	AKT2	P31751	SerThr	SerThr	AGC	CASTOR1	Q8WTX7	EHRVRVLsVARPGLW	14	S	14_S	0.9813	0	FALSE	FALSE	FALSE	0.62
AKT2_CAVIN1_118_S	AKT2	P31751	SerThr	SerThr	AGC	CAVIN1	Q6NZI2	LEkVRkVsVNVkTVR	118	S	118_S	0.9847	0	FALSE	FALSE	FALSE	0.71
AKT2_CBARP_126_S	AKT2	P31751	SerThr	SerThr	AGC	CBARP	Q8N350-4	TERFLstsStGRRVS	126	S	126_S	0.7125	0	FALSE	FALSE	FALSE	0.59
AKT2_CBX2_84_T	AKT2	P31751	SerThr	SerThr	AGC	CBX2	Q14781	RGRPRKLtAMsSCSR	84	T	84_T	0.9695	0	FALSE	FALSE	FALSE	0.76
AKT2_CBY1_20_S	AKT2	P31751	SerThr	SerThr	AGC	CBY1	Q9Y3M2	TPPRKsAsLSNLHsL	20	S	20_S	0.8376	0	TRUE	FALSE	FALSE	0.57
AKT2_CCDC120_88_T	AKT2	P31751	SerThr	SerThr	AGC	CCDC120	Q96HB5	LVRRRPPtARAYPPP	88	T	88_T	0.9681	0	FALSE	FALSE	FALSE	0.99
AKT2_CCDC144A_115_S	AKT2	P31751	SerThr	SerThr	AGC	CCDC144A	A2RUR9	DKRDRKKsIQQLVPE	115	S	115_S	0.9877	0	FALSE	FALSE	FALSE	0.52
AKT2_CCDC27_206_S	AKT2	P31751	SerThr	SerThr	AGC	CCDC27	Q2M243	YLRKRRKsQtLsPVT	206	S	206_S	0.9995	0	FALSE	FALSE	FALSE	0.52
AKT2_CCDC60_237_S	AKT2	P31751	SerThr	SerThr	AGC	CCDC60	Q8IWA6	RKPSRRGsTLSLsRA	237	S	237_S	0.9868	0	FALSE	FALSE	FALSE	0.62
AKT2_CCDC61_373_S	AKT2	P31751	SerThr	SerThr	AGC	CCDC61	Q9Y6R9	QQRNRLGsGGsGDGP	373	S	373_S	0.9818	0	FALSE	FALSE	FALSE	0.62
AKT2_CCDC77_210_S	AKT2	P31751	SerThr	SerThr	AGC	CCDC77	Q9BR77	PsRERKEssEHYQRD	210	S	210_S	0.9657	0	FALSE	FALSE	FALSE	0.85
AKT2_CCDC82_13_S	AKT2	P31751	SerThr	SerThr	AGC	CCDC82	Q8N4S0	RHETRRNsKSHVPEQ	13	S	13_S	0.9874	0	FALSE	FALSE	FALSE	0.56
AKT2_CCDC82_187_S	AKT2	P31751	SerThr	SerThr	AGC	CCDC82	Q8N4S0	GKRKRLSsVMCDsDE	187	S	187_S	0.9807	0	FALSE	FALSE	FALSE	0.51
AKT2_CCDC88B_1397_S	AKT2	P31751	SerThr	SerThr	AGC	CCDC88B	A6NC98	GGQRRKLsSRFPVGR	1397	S	1397_S	0.9954	0	FALSE	FALSE	FALSE	0.69
AKT2_CCDC9_286_T	AKT2	P31751	SerThr	SerThr	AGC	CCDC9	Q9Y3X0	LQRHRKPtGQWRREW	286	T	286_T	0.9918	0	FALSE	FALSE	FALSE	0.58
AKT2_CCDC9_349_S	AKT2	P31751	SerThr	SerThr	AGC	CCDC9	Q9Y3X0	SSRRRRkssRPQAkA	349	S	349_S	0.9999	0	FALSE	FALSE	FALSE	0.79
AKT2_CCDC93_321_S	AKT2	P31751	SerThr	SerThr	AGC	CCDC93	Q567U6	LHRRkVIsLNkQIAQ	321	S	321_S	0.9388	0	FALSE	FALSE	FALSE	0.51
AKT2_CCDC97_149_T	AKT2	P31751	SerThr	SerThr	AGC	CCDC97	Q96F63	QGTARPRtLRTRLRN	149	T	149_T	0.9539	0	FALSE	FALSE	FALSE	0.99
AKT2_CCNL1_403_S	AKT2	P31751	SerThr	SerThr	AGC	CCNL1	Q9UK58	RSRTRsRsRsHTPRR	403	S	403_S	0.9761	0	FALSE	FALSE	FALSE	0.88
AKT2_CCNL1_421_T	AKT2	P31751	SerThr	SerThr	AGC	CCNL1	Q9UK58	NRRsRsGtySsRSRS	421	T	421_T	0.9561	0	FALSE	FALSE	FALSE	0.79
AKT2_CCNL2_427_S	AKT2	P31751	SerThr	SerThr	AGC	CCNL2	Q96S94	RSRsRsDsPPRQAPR	427	S	427_S	0.956	0	FALSE	FALSE	FALSE	0.57
AKT2_CCNL2_500_S	AKT2	P31751	SerThr	SerThr	AGC	CCNL2	Q96S94	QRRERsRsYERTGRR	500	S	500_S	0.9589	0	FALSE	FALSE	FALSE	0.5
AKT2_CCP110_384_S	AKT2	P31751	SerThr	SerThr	AGC	CCP110	O43303	RRRsRtssACHILIN	384	S	384_S	0.9636	0	FALSE	FALSE	FALSE	0.53
AKT2_CCPG1_393_T	AKT2	P31751	SerThr	SerThr	AGC	CCPG1	Q9ULG6	LERERLVtTALRGEL	393	T	393_T	0.9466	0	FALSE	FALSE	FALSE	0.82
AKT2_CD14_95_T	AKT2	P31751	SerThr	SerThr	AGC	CD14	P08571	ALRVRRLtVGAAQVP	95	T	95_T	0.9934	0	FALSE	FALSE	FALSE	0.92
AKT2_CD2BP2_7_T	AKT2	P31751	SerThr	SerThr	AGC	CD2BP2	O95400	_MPKRKVtFQGVGDE	7	T	7_T	0.9795	0	FALSE	FALSE	FALSE	0.51
AKT2_CDC14B_10_S	AKT2	P31751	SerThr	SerThr	AGC	CDC14B	O60729	RKSERRssWAAAPPC	10	S	10_S	0.9889	0	FALSE	FALSE	FALSE	0.57
AKT2_CDC14B_22_S	AKT2	P31751	SerThr	SerThr	AGC	CDC14B	O60729	PPCsRRCsSTSPGVK	22	S	22_S	0.9916	0	FALSE	FALSE	FALSE	0.61
AKT2_CDC20_51_S	AKT2	P31751	SerThr	SerThr	AGC	CDC20	Q12834	RAANRsHsAGRtPGR	51	S	51_S	0.9565	0	FALSE	FALSE	FALSE	0.76
AKT2_CDC25A_293_S	AKT2	P31751	SerThr	SerThr	AGC	CDC25A	P30304	GSTKrRKsMsGASPk	293	S	293_S	0.9989	0	FALSE	FALSE	FALSE	0.84
AKT2_CDC25A_295_S	AKT2	P31751	SerThr	SerThr	AGC	CDC25A	P30304	TKrRKsMsGASPkES	295	S	295_S	0.9514	0	FALSE	FALSE	FALSE	0.51
AKT2_CDC25B_323_S	AKT2	P31751	SerThr	SerThr	AGC	CDC25B	P30305	QRLFRsPsMPCsVIR	323	S	323_S	0.9153	0	FALSE	FALSE	FALSE	0.59
AKT2_CDC42EP4_91_S	AKT2	P31751	SerThr	SerThr	AGC	CDC42EP4	Q9H3Q1	RGSKRsQsVTRGERE	91	S	91_S	0.9759	0	FALSE	FALSE	FALSE	0.5
AKT2_CDC6_381_S	AKT2	P31751	SerThr	SerThr	AGC	CDC6	Q99741	QFCARkVsAVsGDVR	381	S	381_S	0.9665	0	FALSE	FALSE	FALSE	0.52
AKT2_CDC7_376_T	AKT2	P31751	SerThr	SerThr	AGC	CDC7	O00311	QVAPRAGtPGFRAPE	376	T	376_T	0.9587	0	FALSE	FALSE	FALSE	0.61
AKT2_CDCA7L_139_S	AKT2	P31751	SerThr	SerThr	AGC	CDCA7L	Q96GN5	RSRsRRssIGLRVAF	139	S	139_S	0.9995	0	FALSE	FALSE	FALSE	0.73
AKT2_CDCA8_154_S	AKT2	P31751	SerThr	SerThr	AGC	CDCA8	Q53HL2	PSKKRtQsIQGKGKG	154	S	154_S	0.9895	0	FALSE	FALSE	FALSE	0.52
AKT2_CDK11A_200_S	AKT2	P31751	SerThr	SerThr	AGC	CDK11A	Q9UQ88	REARREVsAHHRTMR	200	S	200_S	0.9664	0	FALSE	FALSE	FALSE	0.55
AKT2_CDK11B_212_S	AKT2	P31751	SerThr	SerThr	AGC	CDK11B	P21127	REARREVsAHHRTMR	212	S	212_S	0.9664	0	FALSE	FALSE	FALSE	0.5
AKT2_CDK12_220_S	AKT2	P31751	SerThr	SerThr	AGC	CDK12	Q9NYV4	VDsPKRRsRsPHRKW	220	S	220_S	0.9753	0	FALSE	FALSE	FALSE	0.52
AKT2_CDK12_303_S	AKT2	P31751	SerThr	SerThr	AGC	CDK12	Q9NYV4	SRRQRsVsPysRRRs	303	S	303_S	0.9365	0	FALSE	FALSE	FALSE	0.74
AKT2_CDK12_334_S	AKT2	P31751	SerThr	SerThr	AGC	CDK12	Q9NYV4	yGrrrsssPFLsKRs	334	S	334_S	0.9555	0	FALSE	FALSE	FALSE	0.51
AKT2_CDK13_205_S	AKT2	P31751	SerThr	SerThr	AGC	CDK13	Q14004	PRRDRRssSGRsKER	205	S	205_S	0.9986	0	FALSE	FALSE	FALSE	0.73
AKT2_CDK13_262_S	AKT2	P31751	SerThr	SerThr	AGC	CDK13	Q14004	GGRRKsAsATSSSsS	262	S	262_S	0.8854	0	FALSE	FALSE	FALSE	0.85
AKT2_CDK14_120_S	AKT2	P31751	SerThr	SerThr	AGC	CDK14	O94921	PKVRRHssPssPtsP	120	S	120_S	0.9658	0	FALSE	FALSE	FALSE	0.61
AKT2_CDK16_12_S	AKT2	P31751	SerThr	SerThr	AGC	CDK16	Q00536	KKIKRQLsMtLRGGr	12	S	12_S	0.9642	0	FALSE	FALSE	FALSE	0.62
AKT2_CDK16_153_S	AKT2	P31751	SerThr	SerThr	AGC	CDK16	Q00536	sRRLRRVsLsEIGFG	153	S	153_S	0.9807	0	FALSE	FALSE	FALSE	0.62
AKT2_CDK17_9_S	AKT2	P31751	SerThr	SerThr	AGC	CDK17	Q00537	KKFKRRLsLtLRGSQ	9	S	9_S	0.9974	0	FALSE	FALSE	FALSE	0.82
AKT2_CDK17_180_S	AKT2	P31751	SerThr	SerThr	AGC	CDK17	Q00537	SRRsRRAsLsEIGFG	180	S	180_S	0.9906	0	FALSE	FALSE	FALSE	0.69
AKT2_CDK17_520_S	AKT2	P31751	SerThr	SerThr	AGC	CDK17	Q00537	HGkNRRQsMLF____	520	S	520_S	0.9966	0	FALSE	FALSE	FALSE	0.51
AKT2_CDKL5_641_S	AKT2	P31751	SerThr	SerThr	AGC	CDKL5	O76039	GMAARANsLQLLsPQ	641	S	641_S	0.9654	0	FALSE	FALSE	FALSE	0.85
AKT2_CDKN1A_145_T	AKT2	P31751	SerThr	SerThr	AGC	CDKN1A	P38936	QGRkRRQtsMTDFyH	145	T	145_T	0.9957	0	FALSE	FALSE	FALSE	0.96
AKT2_CDKN1B_157_T	AKT2	P31751	SerThr	SerThr	AGC	CDKN1B	P46527	GIRkrPAtDDSSTQN	157	T	157_T	0.8829	0	FALSE	FALSE	FALSE	0.88
AKT2_CDKN1B_198_T	AKT2	P31751	SerThr	SerThr	AGC	CDKN1B	P46527	PGLRRRQt_______	198	T	198_T	0.9949	0	FALSE	FALSE	FALSE	0.73
AKT2_CDYL_256_S	AKT2	P31751	SerThr	SerThr	AGC	CDYL	Q9Y232	AERARMGsRPRIHPL	256	S	256_S	0.9777	0	FALSE	FALSE	FALSE	0.51
AKT2_CENPC_240_S	AKT2	P31751	SerThr	SerThr	AGC	CENPC	Q03188	EGQERKPsGSsQNRI	240	S	240_S	0.9654	0	FALSE	FALSE	FALSE	0.94
AKT2_CENPE_422_T	AKT2	P31751	SerThr	SerThr	AGC	CENPE	Q02224	AKRKRRVtWCLGKIN	422	T	422_T	0.998	0	FALSE	FALSE	FALSE	0.92
AKT2_CEP128_1008_S	AKT2	P31751	SerThr	SerThr	AGC	CEP128	Q6ZU80	KYRVRRNsLQHHQDD	1008	S	1008_S	0.9994	0	FALSE	FALSE	FALSE	0.53
AKT2_CEP131_244_T	AKT2	P31751	SerThr	SerThr	AGC	CEP131	Q9UPN4	THSARNNtGGsTGLP	244	T	244_T	0.9229	0	FALSE	FALSE	FALSE	0.62
AKT2_CEP131_1079_T	AKT2	P31751	SerThr	SerThr	AGC	CEP131	Q9UPN4	LEQHRRPtPSTK___	1079	T	1079_T	0.9878	0	FALSE	FALSE	FALSE	0.82
AKT2_CEP170_391_S	AKT2	P31751	SerThr	SerThr	AGC	CEP170	Q5SW79	AGAHRRCsKRAtLEE	391	S	391_S	0.9934	0	FALSE	FALSE	FALSE	0.51
AKT2_CEP170_1107_S	AKT2	P31751	SerThr	SerThr	AGC	CEP170	Q5SW79-2	SPRIRANsISRLSDS	1107	S	1107_S	0.987	0	FALSE	FALSE	FALSE	0.51
AKT2_CEP170_1160_S	AKT2	P31751	SerThr	SerThr	AGC	CEP170	Q5SW79	PRRtRLGsLsARsDs	1160	S	1160_S	0.9864	0	FALSE	FALSE	FALSE	0.59
AKT2_CEP170B_421_S	AKT2	P31751	SerThr	SerThr	AGC	CEP170B	Q9Y4F5	PRKKRsQsFtHsPSG	421	S	421_S	0.985	0	FALSE	TRUE	FALSE	0.52
AKT2_CEP170B_1179_S	AKT2	P31751	SerThr	SerThr	AGC	CEP170B	Q9Y4F5	MPRKRAGsFtGtsDP	1179	S	1179_S	0.9959	0	FALSE	TRUE	FALSE	0.61
AKT2_CEP192_1856_S	AKT2	P31751	SerThr	SerThr	AGC	CEP192	Q8TEP8-1	VYRFRPtsVGESRtL	1856	S	1856_S	0.9169	0	FALSE	FALSE	FALSE	0.56
AKT2_CEP20_144_S	AKT2	P31751	SerThr	SerThr	AGC	CEP20	Q96NB1	PSLGRQPsRRKPMDD	144	S	144_S	0.986	0	FALSE	FALSE	FALSE	0.69
AKT2_CEP68_457_S	AKT2	P31751	SerThr	SerThr	AGC	CEP68	Q76N32	PEREKRTsQSARRPt	457	S	457_S	0.986	0	FALSE	FALSE	FALSE	0.5
AKT2_CEP83_676_S	AKT2	P31751	SerThr	SerThr	AGC	CEP83	Q9Y592	EQHQRELsLLRKRLE	676	S	676_S	0.9502	0	FALSE	FALSE	FALSE	0.55
AKT2_CERT1_132_S	AKT2	P31751	SerThr	SerThr	AGC	CERT1	Q9Y5P4	ssLRRHGsMVsLVsG	132	S	132_S	0.9702	0	FALSE	FALSE	FALSE	0.61
AKT2_CFAP44_1083_S	AKT2	P31751	SerThr	SerThr	AGC	CFAP44	Q96MT7	EGPGRKDsQRDAGGS	1083	S	1083_S	0.9772	0	FALSE	FALSE	FALSE	0.54
AKT2_CHD3_274_S	AKT2	P31751	SerThr	SerThr	AGC	CHD3	Q12873	GHkRRsKsPRVPDGR	274	S	274_S	0.9852	0	FALSE	FALSE	FALSE	0.92
AKT2_CHEK1_280_S	AKT2	P31751	SerThr	SerThr	AGC	CHEK1	O14757	AKRPRVtsGGVsEsP	280	S	280_S	0.9498	0	FALSE	FALSE	FALSE	0.66
AKT2_CHERP_785_S	AKT2	P31751	SerThr	SerThr	AGC	CHERP	Q8IWX8	RsRSRSRsRSRsSRs	785	S	785_S	0.9814	0	FALSE	FALSE	FALSE	0.51
AKT2_CHERP_789_S	AKT2	P31751	SerThr	SerThr	AGC	CHERP	Q8IWX8	RSRsRSRsSRsRSRS	789	S	789_S	0.987	0	FALSE	FALSE	FALSE	0.93
AKT2_CHERP_804_S	AKT2	P31751	SerThr	SerThr	AGC	CHERP	Q8IWX8	QsRsRSKsysPGRRr	804	S	804_S	0.9712	0	FALSE	FALSE	FALSE	0.88
AKT2_CHERP_806_S	AKT2	P31751	SerThr	SerThr	AGC	CHERP	Q8IWX8	RsRSKsysPGRRrRs	806	S	806_S	0.9512	0	FALSE	FALSE	FALSE	0.82
AKT2_CHKB_39_S	AKT2	P31751	SerThr	SerThr	AGC	CHKB	Q9Y259	TPKRRRAssLsRDAE	39	S	39_S	0.9994	0	FALSE	FALSE	FALSE	0.66
AKT2_CHKB_40_S	AKT2	P31751	SerThr	SerThr	AGC	CHKB	Q9Y259	PKRRRAssLsRDAER	40	S	40_S	0.9928	0	FALSE	FALSE	FALSE	0.67
AKT2_CHL1_213_T	AKT2	P31751	SerThr	SerThr	AGC	CHL1	O00533-2	AAFPRLRtIVQKMPM	213	T	213_T	0.9675	0	FALSE	FALSE	FALSE	0.51
AKT2_CHMP3_219_T	AKT2	P31751	SerThr	SerThr	AGC	CHMP3	Q9Y3E7	AMQSRLAtLRs____	219	T	219_T	0.921	0	FALSE	FALSE	FALSE	0.76
AKT2_CHPF_110_S	AKT2	P31751	SerThr	SerThr	AGC	CHPF	Q8IZ52	AVRTRYIsTELGIRQ	110	S	110_S	0.8849	0	FALSE	FALSE	FALSE	0.66
AKT2_CHUK_23_T	AKT2	P31751	SerThr	SerThr	AGC	CHUK	O15111	EMRERLGtGGFGNVC	23	T	23_T	0.9602	0	TRUE	FALSE	FALSE	0.96
AKT2_CIART_68_S	AKT2	P31751	SerThr	SerThr	AGC	CIART	Q8N365	PIRCRHRsKVSGNQH	68	S	68_S	0.9854	0	FALSE	FALSE	FALSE	0.52
AKT2_CIC_1080_T	AKT2	P31751	SerThr	SerThr	AGC	CIC	Q96RK0	LPPGKRRtQsLsALP	1080	T	1080_T	0.9566	0	FALSE	FALSE	FALSE	0.51
AKT2_CIC_1082_S	AKT2	P31751	SerThr	SerThr	AGC	CIC	Q96RK0	PGKRRtQsLsALPKE	1082	S	1082_S	0.972	0	FALSE	FALSE	FALSE	0.53
AKT2_CIC_1186_S	AKT2	P31751	SerThr	SerThr	AGC	CIC	Q96RK0	CNKDRKKsssEAKPT	1186	S	1186_S	0.9737	0	FALSE	FALSE	FALSE	0.54
AKT2_CIC_1252_T	AKT2	P31751	SerThr	SerThr	AGC	CIC	Q96RK0	CGAERLHtVGGPGsA	1252	T	1252_T	0.9643	0	FALSE	FALSE	FALSE	0.53
AKT2_CIC_1514_S	AKT2	P31751	SerThr	SerThr	AGC	CIC	Q96RK0	FrRKRPEsVGGLEPP	1514	S	1514_S	0.961	0	FALSE	FALSE	FALSE	0.53
AKT2_CIC_2082_S	AKT2	P31751	SerThr	SerThr	AGC	CIC	Q96RK0	APKAQRPsPKAPQKV	2082	S	2082_S	0.9583	0	FALSE	FALSE	FALSE	0.52
AKT2_CIC_2306_S	AKT2	P31751	SerThr	SerThr	AGC	CIC	Q96RK0	YRKKRKNstDLDsAP	2306	S	2306_S	0.9914	0	FALSE	FALSE	FALSE	0.52
AKT2_CIC_2327_S	AKT2	P31751	SerThr	SerThr	AGC	CIC	Q96RK0	KRKMRRRssCSsEPN	2327	S	2327_S	0.9983	0	FALSE	FALSE	FALSE	0.55
AKT2_CIC_2328_S	AKT2	P31751	SerThr	SerThr	AGC	CIC	Q96RK0	RKMRRRssCSsEPNt	2328	S	2328_S	0.9941	0	FALSE	FALSE	FALSE	0.53
AKT2_CILK1_478_T	AKT2	P31751	SerThr	SerThr	AGC	CILK1	Q9UPZ9	TSYQRRDtPTLRSAA	478	T	478_T	0.9769	0	FALSE	FALSE	FALSE	0.5
AKT2_CLASP1_646_S	AKT2	P31751	SerThr	SerThr	AGC	CLASP1	Q7Z460	RIRtRRQssGsAtNV	646	S	646_S	0.9985	0	FALSE	FALSE	FALSE	0.79
AKT2_CLASP1_694_S	AKT2	P31751	SerThr	SerThr	AGC	CLASP1	B7ZLX3	sQPGsRSssPGKLLG	694	S	694_S	0.9265	0	FALSE	FALSE	FALSE	0.54
AKT2_CLASRP_285_S	AKT2	P31751	SerThr	SerThr	AGC	CLASRP	Q8N2M8	RLRGRKIsPPsYARR	285	S	285_S	0.9721	0	FALSE	FALSE	FALSE	0.74
AKT2_CLASRP_319_T	AKT2	P31751	SerThr	SerThr	AGC	CLASRP	Q8N2M8	RSRSRsPtPGREEKI	319	T	319_T	0.9483	0	FALSE	FALSE	FALSE	0.66
AKT2_CLASRP_379_S	AKT2	P31751	SerThr	SerThr	AGC	CLASRP	Q8N2M8	SARRRSSssssSSSA	379	S	379_S	0.9745	0	FALSE	FALSE	FALSE	0.89
AKT2_CLASRP_391_S	AKT2	P31751	SerThr	SerThr	AGC	CLASRP	Q8N2M8	SSASRtssSRssSRS	391	S	391_S	0.9222	0	FALSE	FALSE	FALSE	0.66
AKT2_CLASRP_421_S	AKT2	P31751	SerThr	SerThr	AGC	CLASRP	Q8N2M8	HARsRsRsWsRSRSR	421	S	421_S	0.9787	0	FALSE	FALSE	FALSE	0.51
AKT2_CLASRP_471_S	AKT2	P31751	SerThr	SerThr	AGC	CLASRP	Q8N2M8	GPRRRSRsRSHSGDR	471	S	471_S	0.991	0	FALSE	FALSE	FALSE	0.76
AKT2_CLASRP_515_S	AKT2	P31751	SerThr	SerThr	AGC	CLASRP	Q8N2M8	LTRsRSHsPSPSQsR	515	S	515_S	0.9453	0	FALSE	FALSE	FALSE	0.76
AKT2_CLASRP_531_S	AKT2	P31751	SerThr	SerThr	AGC	CLASRP	Q8N2M8	RSRSRSQsPsPsPAR	531	S	531_S	0.9398	0	FALSE	FALSE	FALSE	0.69
AKT2_CLDN1_191_T	AKT2	P31751	SerThr	SerThr	AGC	CLDN1	O95832	CSCPRkTtsYPtPRP	191	T	191_T	0.9635	0	FALSE	FALSE	FALSE	0.61
AKT2_CLDN3_192_T	AKT2	P31751	SerThr	SerThr	AGC	CLDN3	O15551	PPREKKytAtkVVys	192	T	192_T	0.9347	0	FALSE	FALSE	FALSE	0.51
AKT2_CLIP3_399_T	AKT2	P31751	SerThr	SerThr	AGC	CLIP3	Q96DZ5	EHKGKKKtPssPSLG	399	T	399_T	0.9493	0	FALSE	FALSE	FALSE	0.56
AKT2_CLK1_18_S	AKT2	P31751	SerThr	SerThr	AGC	CLK1	P49759-3	LWPERRGsPLRGDLL	18	S	18_S	0.9932	0	FALSE	FALSE	FALSE	0.66
AKT2_CLK1_34_S	AKT2	P31751	SerThr	SerThr	AGC	CLK1	P49759	SHKRRKRsHssAQEN	34	S	34_S	0.9975	0	FALSE	FALSE	FALSE	0.56
AKT2_CLK1_36_S	AKT2	P31751	SerThr	SerThr	AGC	CLK1	P49759	KRRKRsHssAQENKR	36	S	36_S	0.9794	0	FALSE	FALSE	FALSE	0.66
AKT2_CLK2_9_S	AKT2	P31751	SerThr	SerThr	AGC	CLK2	P49760	PHPRRyHssERGsRG	9	S	9_S	0.9738	0	FALSE	FALSE	FALSE	0.82
AKT2_CLK2_34_S	AKT2	P31751	SerThr	SerThr	AGC	CLK2	P49760	HKRRRSRsWSSSSDR	34	S	34_S	0.9832	0	FALSE	FALSE	FALSE	0.79
AKT2_CLK2_127_T	AKT2	P31751	SerThr	SerThr	AGC	CLK2	P49760	RRRRRSRtFSRSSSQ	127	T	127_T	0.9932	0	FALSE	FALSE	FALSE	0.73
AKT2_CLK2_133_S	AKT2	P31751	SerThr	SerThr	AGC	CLK2	P49760-3	RTFSRSSsHssRRAK	133	S	133_S	0.9237	0	FALSE	FALSE	FALSE	0.51
AKT2_CLK3_25_S	AKT2	P31751	SerThr	SerThr	AGC	CLK3	P49761	yRWKRRRsysREHEG	25	S	25_S	0.9983	0	FALSE	FALSE	FALSE	0.59
AKT2_CLK3_27_S	AKT2	P31751	SerThr	SerThr	AGC	CLK3	P49761	WKRRRsysREHEGRL	27	S	27_S	0.9777	0	FALSE	FALSE	FALSE	0.55
AKT2_CLK3_38_S	AKT2	P31751	SerThr	SerThr	AGC	CLK3	P49761	EGRLRYPsRREPPPR	38	S	38_S	0.97	0	FALSE	FALSE	FALSE	0.57
AKT2_CLK3_49_S	AKT2	P31751	SerThr	SerThr	AGC	CLK3	P49761	PPPRRSRsRsHDRLP	49	S	49_S	0.9715	0	FALSE	FALSE	FALSE	0.58
AKT2_CLK3_51_S	AKT2	P31751	SerThr	SerThr	AGC	CLK3	P49761	PRRSRsRsHDRLPYQ	51	S	51_S	0.9687	0	FALSE	FALSE	FALSE	0.55
AKT2_CLK3_67_S	AKT2	P31751	SerThr	SerThr	AGC	CLK3	P49761	RYRERRDsDtyRCEE	67	S	67_S	0.9885	0	FALSE	FALSE	FALSE	0.59
AKT2_CLK3_117_S	AKT2	P31751	SerThr	SerThr	AGC	CLK3	P49761	CHKRRTRsCSSAssR	117	S	117_S	0.9833	0	FALSE	FALSE	FALSE	0.56
AKT2_CLK4_35_S	AKT2	P31751	SerThr	SerThr	AGC	CLK4	Q9HAZ1	KRKRRsHsSTQENRH	35	S	35_S	0.9645	0	FALSE	FALSE	FALSE	0.61
AKT2_CLK4_112_S	AKT2	P31751	SerThr	SerThr	AGC	CLK4	Q9HAZ1	SVRsRRssPKRKRNR	112	S	112_S	0.9997	0	FALSE	FALSE	FALSE	0.51
AKT2_CLPX_29_S	AKT2	P31751	SerThr	SerThr	AGC	CLPX	O76031	ASAQRGIsGGRIHMs	29	S	29_S	0.9143	0	FALSE	FALSE	FALSE	0.69
AKT2_CLSPN_1310_S	AKT2	P31751	SerThr	SerThr	AGC	CLSPN	Q9HAW4	QVKKRGPsFMTsPsP	1310	S	1310_S	0.9797	0	FALSE	FALSE	FALSE	0.62
AKT2_CMTM8_11_T	AKT2	P31751	SerThr	SerThr	AGC	CMTM8	Q8IZV2	PQRARsHtVtttAss	11	T	11_T	0.9436	0	FALSE	FALSE	FALSE	0.67
AKT2_CNKSR1_565_S	AKT2	P31751	SerThr	SerThr	AGC	CNKSR1	Q969H4	TQRSPRTsFGsLTDS	565	S	565_S	0.944	0	FALSE	FALSE	FALSE	0.67
AKT2_CNNM2_129_S	AKT2	P31751	SerThr	SerThr	AGC	CNNM2	Q9H8M5	EHERRRHsPGERGLG	129	S	129_S	0.996	0	FALSE	FALSE	FALSE	0.66
AKT2_COG7_760_T	AKT2	P31751	SerThr	SerThr	AGC	COG7	P83436	GLPRRLAtTVATMRS	760	T	760_T	0.952	0	FALSE	FALSE	FALSE	0.56
AKT2_COL14A1_1664_S	AKT2	P31751	SerThr	SerThr	AGC	COL14A1	Q05707	GEPGRPGsPGAPGEQ	1664	S	1664_S	0.9544	0	FALSE	FALSE	FALSE	0.69
AKT2_COL1A2_401_S	AKT2	P31751	SerThr	SerThr	AGC	COL1A2	P08123	GPPGLRGsPGsRGLP	401	S	401_S	0.9055	0	FALSE	FALSE	FALSE	0.76
AKT2_COL1A2_710_S	AKT2	P31751	SerThr	SerThr	AGC	COL1A2	P08123	GPAGPRGsPGERGEV	710	S	710_S	0.8935	0	FALSE	FALSE	FALSE	0.5
AKT2_COL26A1_198_T	AKT2	P31751	SerThr	SerThr	AGC	COL26A1	Q96A83	VPRQRRPtGPAGPPG	198	T	198_T	0.9967	0	FALSE	FALSE	FALSE	0.92
AKT2_COL5A1_614_S	AKT2	P31751	SerThr	SerThr	AGC	COL5A1	P20908	GRRGRAGsDGARGMP	614	S	614_S	0.9881	0	FALSE	FALSE	FALSE	0.85
AKT2_COLEC11_40_S	AKT2	P31751	SerThr	SerThr	AGC	COLEC11	Q9BWP8-9	APREKKQsQPVVTAS	40	S	40_S	0.9268	0	FALSE	FALSE	FALSE	0.5
AKT2_CORO6_238_S	AKT2	P31751	SerThr	SerThr	AGC	CORO6	Q6QEF8-3	SGPRRSQsASDAPLS	238	S	238_S	0.9237	0	FALSE	FALSE	FALSE	0.62
AKT2_CPEB4_725_S	AKT2	P31751	SerThr	SerThr	AGC	CPEB4	Q17RY0	GDRPRHIsFRWN___	725	S	725_S	0.9769	0	FALSE	FALSE	FALSE	0.74
AKT2_CPSF6_425_S	AKT2	P31751	SerThr	SerThr	AGC	CPSF6	Q16630	MNRNRAIsssAISRA	425	S	425_S	0.9391	0	FALSE	FALSE	FALSE	0.66
AKT2_CPSF7_348_S	AKT2	P31751	SerThr	SerThr	AGC	CPSF7	Q8N684	MkRNRAIsSSAISKA	348	S	348_S	0.9391	0	FALSE	FALSE	FALSE	0.59
AKT2_CPSF7_427_S	AKT2	P31751	SerThr	SerThr	AGC	CPSF7	Q8N684	RHRsRERsPsRsRES	427	S	427_S	0.9581	0	FALSE	FALSE	FALSE	0.56
AKT2_CPSF7_429_S	AKT2	P31751	SerThr	SerThr	AGC	CPSF7	Q8N684	RsRERsPsRsRESSR	429	S	429_S	0.9552	0	FALSE	FALSE	FALSE	0.62
AKT2_CREB1_115_S	AKT2	P31751	SerThr	SerThr	AGC	CREB1	P16220	QKRREILsRRPsyRk	115	S	115_S	0.7504	0	FALSE	FALSE	FALSE	0.53
AKT2_CREB1_119_S	AKT2	P31751	SerThr	SerThr	AGC	CREB1	P16220	EILsRRPsyRkILND	119	S	119_S	0.9952	0	FALSE	FALSE	FALSE	0.91
AKT2_CREB1_133_S	AKT2	P31751	SerThr	SerThr	AGC	CREB1	P16220-1	EILSRRPsYRKILND	133	S	133_S	0.9952	0	FALSE	FALSE	FALSE	0.54
AKT2_CREBBP_1871_T	AKT2	P31751	SerThr	SerThr	AGC	CREBBP	Q92793	LMRRRMAtMNtRNVP	1871	T	1871_T	0.9884	0	FALSE	FALSE	FALSE	0.97
AKT2_CREBZF_189_S	AKT2	P31751	SerThr	SerThr	AGC	CREBZF	Q9NS37	AEkRRRKsPGGGGGG	189	S	189_S	0.9998	0	FALSE	FALSE	FALSE	0.62
AKT2_CREM_87_S	AKT2	P31751	SerThr	SerThr	AGC	CREM	Q03060-2	EILSRRPsYRKILNE	87	S	87_S	0.9952	0	FALSE	FALSE	FALSE	0.67
AKT2_CREM_120_S	AKT2	P31751	SerThr	SerThr	AGC	CREM	Q03060	EILSRRPsyRKILNE	120	S	120_S	0.9952	0	FALSE	FALSE	FALSE	0.67
AKT2_CROCC_500_S	AKT2	P31751	SerThr	SerThr	AGC	CROCC	Q5TZA2	PsPPRRSsPGRGRsP	500	S	500_S	0.9977	0	FALSE	FALSE	FALSE	0.69
AKT2_CROCC_1598_T	AKT2	P31751	SerThr	SerThr	AGC	CROCC	Q5TZA2	SERERRAtLDQVATL	1598	T	1598_T	0.9808	0	FALSE	FALSE	FALSE	0.61
AKT2_CRTC1_113_S	AKT2	P31751	SerThr	SerThr	AGC	CRTC1	Q6UUV9	RERGRLGsPHRRPLs	113	S	113_S	0.9967	0	FALSE	FALSE	FALSE	0.62
AKT2_CRTC1_120_S	AKT2	P31751	SerThr	SerThr	AGC	CRTC1	Q6UUV9	sPHRRPLsVDkHGRQ	120	S	120_S	0.9558	0	FALSE	FALSE	FALSE	0.52
AKT2_CRYBG1_424_S	AKT2	P31751	SerThr	SerThr	AGC	CRYBG1	Q9Y4K1	RSGRRRGsQKstDsP	424	S	424_S	0.9988	0	FALSE	FALSE	FALSE	0.51
AKT2_CSDC2_58_S	AKT2	P31751	SerThr	SerThr	AGC	CSDC2	Q9Y534	TkRTRTYsATARASA	58	S	58_S	0.975	0	FALSE	FALSE	FALSE	0.74
AKT2_CSE1L_945_S	AKT2	P31751	SerThr	SerThr	AGC	CSE1L	P55060	ACPGRVPsMVSTSLN	945	S	945_S	0.9361	0	FALSE	FALSE	FALSE	0.55
AKT2_CSF1R_713_S	AKT2	P31751	SerThr	SerThr	AGC	CSF1R	P07333	KKyVRRDsGFsSQGV	713	S	713_S	0.9597	0	FALSE	FALSE	FALSE	0.51
AKT2_CSMD1_1094_S	AKT2	P31751	SerThr	SerThr	AGC	CSMD1	Q96PZ7	GGGRRVWsAPLPRCV	1094	S	1094_S	0.9536	0	FALSE	FALSE	FALSE	0.73
AKT2_CSNK1D_181_S	AKT2	P31751	SerThr	SerThr	AGC	CSNK1D	P48730	tGtARYAsINTHLGI	181	S	181_S	0.9388	0	FALSE	FALSE	FALSE	0.67
AKT2_CSNK1E_377_S	AKT2	P31751	SerThr	SerThr	AGC	CSNK1E	P49674	VDRERKVsMRLHrGA	377	S	377_S	0.9896	0	FALSE	FALSE	FALSE	0.96
AKT2_CTDP1_831_S	AKT2	P31751	SerThr	SerThr	AGC	CTDP1	Q9Y5B0-4	GLRSRRRsPsPGsQG	831	S	831_S	0.9986	0	FALSE	FALSE	FALSE	0.55
AKT2_CTDP1_833_S	AKT2	P31751	SerThr	SerThr	AGC	CTDP1	Q9Y5B0-4	RSRRRsPsPGsQGPA	833	S	833_S	0.9847	0	FALSE	FALSE	FALSE	0.51
AKT2_CTDSPL2_104_S	AKT2	P31751	SerThr	SerThr	AGC	CTDSPL2	Q05D32	ISRVRRKsQVNGEAG	104	S	104_S	0.9986	0	FALSE	TRUE	FALSE	0.71
AKT2_CTNNB1_552_S	AKT2	P31751	SerThr	SerThr	AGC	CTNNB1	P35222	QDtQRRtsMGGtQQQ	552	S	552_S	0.9965	0	TRUE	FALSE	FALSE	0.99
AKT2_CTR9_1097_S	AKT2	P31751	SerThr	SerThr	AGC	CTR9	Q6PD62	PsRKRRPsGsEQsDN	1097	S	1097_S	0.9984	0	FALSE	FALSE	FALSE	0.67
AKT2_CTSB_169_S	AKT2	P31751	SerThr	SerThr	AGC	CTSB	P07858	WTRKGLVsGGLyESH	169	S	169_S	0.7362	0	FALSE	FALSE	FALSE	0.54
AKT2_CTU1_142_S	AKT2	P31751	SerThr	SerThr	AGC	CTU1	Q7Z7A3	AGSGRSRsCCtFCGV	142	S	142_S	0.9565	0	FALSE	FALSE	FALSE	0.52
AKT2_CUEDC1_9_S	AKT2	P31751	SerThr	SerThr	AGC	CUEDC1	Q9NWM3	TSLFRRSssGsGGGG	9	S	9_S	0.9911	0	FALSE	FALSE	FALSE	0.62
AKT2_CUL4B_43_S	AKT2	P31751	SerThr	SerThr	AGC	CUL4B	Q13620-1	AkKRkLNsSsssssN	43	S	43_S	0.9385	0	FALSE	FALSE	FALSE	0.5
AKT2_CUTC_17_S	AKT2	P31751	SerThr	SerThr	AGC	CUTC	Q9NTM9	RKRARIPsGKAGAAN	17	S	17_S	0.9775	0	FALSE	FALSE	FALSE	0.66
AKT2_CWC25_264_S	AKT2	P31751	SerThr	SerThr	AGC	CWC25	Q9NXE8	HSRsRSssHsPPRHA	264	S	264_S	0.9699	0	FALSE	FALSE	FALSE	0.54
AKT2_CYB5B_37_S	AKT2	P31751	SerThr	SerThr	AGC	CYB5B	O43169	EEVAkRNsLkELWLV	37	S	37_S	0.9578	0	FALSE	FALSE	FALSE	0.53
AKT2_CYP27C1_322_S	AKT2	P31751	SerThr	SerThr	AGC	CYP27C1	Q4G0S4	MDrGRRVsGGLLTYL	322	S	322_S	0.9937	0	FALSE	FALSE	FALSE	0.69
AKT2_CYP51A1_280_S	AKT2	P31751	SerThr	SerThr	AGC	CYP51A1	Q16850	AIQKRRQsQEkIDDI	280	S	280_S	0.9961	0	FALSE	FALSE	FALSE	0.61
AKT2_CYSLTR1_308_T	AKT2	P31751	SerThr	SerThr	AGC	CYSLTR1	Q9Y271	NFRKRLstFRKHsLs	308	T	308_T	0.9974	0	FALSE	FALSE	FALSE	0.5
AKT2_DACT3_422_S	AKT2	P31751	SerThr	SerThr	AGC	DACT3	Q96B18	SPRARKAsRsQsETS	422	S	422_S	0.9925	0	FALSE	FALSE	FALSE	0.73
AKT2_DAPK1_724_S	AKT2	P31751	SerThr	SerThr	AGC	DAPK1	P53355	RRRRPRLssTNsSRF	724	S	724_S	0.9378	0	FALSE	FALSE	FALSE	0.5
AKT2_DAPK1_725_S	AKT2	P31751	SerThr	SerThr	AGC	DAPK1	P53355	RRRPRLssTNsSRFP	725	S	725_S	0.9727	0	FALSE	FALSE	FALSE	0.69
AKT2_DAPK2_368_S	AKT2	P31751	SerThr	SerThr	AGC	DAPK2	Q9UIK4	LHPRRRsstS_____	368	S	368_S	0.9976	0	FALSE	FALSE	FALSE	0.74
AKT2_DAPK2_369_T	AKT2	P31751	SerThr	SerThr	AGC	DAPK2	Q9UIK4	HPRRRsstS______	369	T	369_T	0.9734	0	FALSE	FALSE	FALSE	0.54
AKT2_DAPK3_299_T	AKT2	P31751	SerThr	SerThr	AGC	DAPK3	O43293	PERRRLKtTRLkEyt	299	T	299_T	0.9958	0	FALSE	FALSE	FALSE	0.9
AKT2_DAXX_184_S	AKT2	P31751	SerThr	SerThr	AGC	DAXX	Q9UER7	QsPRTRGsRRQIQRL	184	S	184_S	0.9295	0	FALSE	FALSE	FALSE	0.5
AKT2_DBN1_497_T	AKT2	P31751	SerThr	SerThr	AGC	DBN1	Q16643	QGEPRAPtPPSGTEV	497	T	497_T	0.884	0	FALSE	FALSE	FALSE	0.52
AKT2_DCAF10_454_S	AKT2	P31751	SerThr	SerThr	AGC	DCAF10	Q5QP82	GAPVRPVsPRCSLRL	454	S	454_S	0.8469	0	FALSE	FALSE	FALSE	0.61
AKT2_DCAF5_580_S	AKT2	P31751	SerThr	SerThr	AGC	DCAF5	Q96JK2	ELNERRAstWQRNAM	580	S	580_S	0.9864	0	FALSE	FALSE	FALSE	0.52
AKT2_DCLRE1C_688_S	AKT2	P31751	SerThr	SerThr	AGC	DCLRE1C	Q96SD1	AVkKRKCsLLDt___	688	S	688_S	0.986	0	FALSE	FALSE	FALSE	0.51
AKT2_DDX17_492_T	AKT2	P31751	SerThr	SerThr	AGC	DDX17	Q92841-3	GGRsRYRtTssANNP	492	T	492_T	0.9436	0	FALSE	FALSE	TRUE	0.52
AKT2_DDX17_494_S	AKT2	P31751	SerThr	SerThr	AGC	DDX17	Q92841-3	RsRYRtTssANNPNL	494	S	494_S	0.9641	0	FALSE	FALSE	FALSE	0.58
AKT2_DDX17_569_T	AKT2	P31751	SerThr	SerThr	AGC	DDX17	Q92841	GGrSRyrttssANNP	569	T	569_T	0.9436	0	FALSE	FALSE	FALSE	0.62
AKT2_DDX17_571_S	AKT2	P31751	SerThr	SerThr	AGC	DDX17	Q92841	rSRyrttssANNPNL	571	S	571_S	0.9641	0	FALSE	TRUE	FALSE	0.51
AKT2_DDX23_67_S	AKT2	P31751	SerThr	SerThr	AGC	DDX23	Q9BUQ8	RSRSRSKsAERERRH	67	S	67_S	0.9448	0	FALSE	FALSE	FALSE	0.62
AKT2_DDX3X_594_S	AKT2	P31751	SerThr	SerThr	AGC	DDX3X	O00571	rSKssrFsGGFGArD	594	S	594_S	0.8859	0	FALSE	FALSE	FALSE	0.62
AKT2_DDX46_85_S	AKT2	P31751	SerThr	SerThr	AGC	DDX46	Q7L014	RsRERRRsRsRDRRR	85	S	85_S	0.9986	0	FALSE	FALSE	FALSE	0.74
AKT2_DDX46_87_S	AKT2	P31751	SerThr	SerThr	AGC	DDX46	Q7L014	RERRRsRsRDRRRSR	87	S	87_S	0.9966	0	FALSE	FALSE	FALSE	0.62
AKT2_DDX46_95_S	AKT2	P31751	SerThr	SerThr	AGC	DDX46	Q7L014	RDRRRSRsRSRGRRS	95	S	95_S	0.9966	0	FALSE	FALSE	FALSE	0.76
AKT2_DDX60_1637_S	AKT2	P31751	SerThr	SerThr	AGC	DDX60	Q8IY21	DNRGRKMsLNAYALD	1637	S	1637_S	0.9958	0	FALSE	FALSE	FALSE	0.59
AKT2_DENND1A_488_S	AKT2	P31751	SerThr	SerThr	AGC	DENND1A	Q8TEH3-6	AVEGRRTsVPsPEHL	488	S	488_S	0.9909	0	FALSE	FALSE	FALSE	0.52
AKT2_DENND1A_749_S	AKT2	P31751	SerThr	SerThr	AGC	DENND1A	Q8TEH3	RDRRAALsPGLLPGV	749	S	749_S	0.841	0	FALSE	FALSE	FALSE	0.69
AKT2_DENND1B_653_S	AKT2	P31751	SerThr	SerThr	AGC	DENND1B	Q6P3S1	sPRKRVssSGLTDSL	653	S	653_S	0.9792	0	FALSE	FALSE	FALSE	0.51
AKT2_DENND4B_942_T	AKT2	P31751	SerThr	SerThr	AGC	DENND4B	O75064	RPLQRQTtWAGRsLR	942	T	942_T	0.9516	0	FALSE	FALSE	FALSE	0.55
AKT2_DENND5A_833_T	AKT2	P31751	SerThr	SerThr	AGC	DENND5A	Q6IQ26	DNRQRKLtsGsLsTS	833	T	833_T	0.9837	0	FALSE	FALSE	FALSE	0.85
AKT2_DENND5B_1076_S	AKT2	P31751	SerThr	SerThr	AGC	DENND5B	Q6ZUT9	PTTARRLsITSLtGK	1076	S	1076_S	0.985	0	FALSE	TRUE	FALSE	0.52
AKT2_DEPDC5_1530_S	AKT2	P31751	SerThr	SerThr	AGC	DEPDC5	O75140	QQRRRRNstSSTNQN	1530	S	1530_S	0.9996	0	FALSE	FALSE	FALSE	0.76
AKT2_DGCR8_109_S	AKT2	P31751	SerThr	SerThr	AGC	DGCR8	Q8WYQ5	APAVRKFsPDLkLLK	109	S	109_S	0.967	0	FALSE	FALSE	FALSE	0.55
AKT2_DGKA_348_S	AKT2	P31751	SerThr	SerThr	AGC	DGKA	P23743	SGPDRKNsKTSQkTM	348	S	348_S	0.9805	0	FALSE	FALSE	FALSE	0.5
AKT2_DGKZ_75_S	AKT2	P31751	SerThr	SerThr	AGC	DGKZ	Q13574-1	QGSSRRRsstVPPSC	75	S	75_S	0.9953	0	FALSE	FALSE	FALSE	0.51
AKT2_DHODH_63_S	AKT2	P31751	SerThr	SerThr	AGC	DHODH	Q02127	RLAVRFtsLGLLPRA	63	S	63_S	0.8986	0	FALSE	FALSE	FALSE	0.66
AKT2_DHX30_36_S	AKT2	P31751	SerThr	SerThr	AGC	DHX30	Q7L2E3-2	QGRSrGFsSSCAHPD	36	S	36_S	0.962	0	FALSE	FALSE	FALSE	0.62
AKT2_DHX33_17_S	AKT2	P31751	SerThr	SerThr	AGC	DHX33	Q9H6R0	AKRFRPGsGPPSRAG	17	S	17_S	0.9276	0	FALSE	FALSE	FALSE	0.66
AKT2_DHX38_256_S	AKT2	P31751	SerThr	SerThr	AGC	DHX38	Q92620	STRDRDRsVRGkYSD	256	S	256_S	0.9808	0	FALSE	FALSE	FALSE	0.55
AKT2_DIP2A_694_S	AKT2	P31751	SerThr	SerThr	AGC	DIP2A	Q14689	PPRKAVLsMNGLSYG	694	S	694_S	0.8438	0	FALSE	FALSE	FALSE	0.67
AKT2_DIPK2A_13_S	AKT2	P31751	SerThr	SerThr	AGC	DIPK2A	Q8NDZ4	PPKLGRLsRSLKLAA	13	S	13_S	0.906	0	FALSE	FALSE	FALSE	0.5
AKT2_DISP2_1151_S	AKT2	P31751	SerThr	SerThr	AGC	DISP2	A7MBM2	AGRPRPGsVGGMPGS	1151	S	1151_S	0.9706	0	FALSE	FALSE	FALSE	0.79
AKT2_DLAT_47_S	AKT2	P31751	SerThr	SerThr	AGC	DLAT	P10515	PAPARRNsVTTGyGG	47	S	47_S	0.9972	0	FALSE	FALSE	FALSE	0.67
AKT2_DLC1_1004_S	AKT2	P31751	SerThr	SerThr	AGC	DLC1	Q96QB1	RHRLRWHsFQSSHRP	1004	S	1004_S	0.9651	0	FALSE	FALSE	FALSE	0.73
AKT2_DLG3_8_S	AKT2	P31751	SerThr	SerThr	AGC	DLG3	Q92796-2	MERARkFsGSGLAMG	8	S	8_S	0.9896	0	FALSE	FALSE	FALSE	0.61
AKT2_DLG3_263_S	AKT2	P31751	SerThr	SerThr	AGC	DLG3	Q92796-2	IKTKRkKsFRLsRKF	263	S	263_S	0.9974	0	FALSE	FALSE	FALSE	0.62
AKT2_DLG3_454_T	AKT2	P31751	SerThr	SerThr	AGC	DLG3	Q92796-2	MEMNRRQtYEQANKI	454	T	454_T	0.9718	0	FALSE	FALSE	FALSE	0.59
AKT2_DLG5_1115_S	AKT2	P31751	SerThr	SerThr	AGC	DLG5	Q8TDM6	QKRRRPKsAPSFRPK	1115	S	1115_S	0.9671	0	FALSE	FALSE	FALSE	0.52
AKT2_DLL3_521_S	AKT2	P31751	SerThr	SerThr	AGC	DLL3	Q9NYJ7	HVRRRGHsQDAGsRL	521	S	521_S	0.9898	0	FALSE	FALSE	FALSE	0.62
AKT2_DMAP1_454_S	AKT2	P31751	SerThr	SerThr	AGC	DMAP1	Q9NPF5	NsRkRREsAssSssV	454	S	454_S	0.9937	0	FALSE	FALSE	FALSE	0.73
AKT2_DMTN_211_S	AKT2	P31751	SerThr	SerThr	AGC	DMTN	Q08495	EWRKRKAsRRGAEEE	211	S	211_S	0.9992	0	FALSE	FALSE	FALSE	0.66
AKT2_DMWD_554_S	AKT2	P31751	SerThr	SerThr	AGC	DMWD	Q09019	GNIsrGGsGGSGSGG	554	S	554_S	0.9341	0	FALSE	FALSE	FALSE	0.69
AKT2_DNAAF11_438_T	AKT2	P31751	SerThr	SerThr	AGC	DNAAF11	Q86X45	IVQEKKHtPRRRPEP	438	T	438_T	0.9439	0	FALSE	FALSE	FALSE	0.62
AKT2_DNAI3_10_S	AKT2	P31751	SerThr	SerThr	AGC	DNAI3	Q8IWG1	PKQKKKTsRGKKRLK	10	S	10_S	0.99	0	FALSE	FALSE	FALSE	0.56
AKT2_DNM1_795_S	AKT2	P31751	SerThr	SerThr	AGC	DNM1	Q05193	VPPARPGsRGPAPGP	795	S	795_S	0.9466	0	FALSE	FALSE	FALSE	0.5
AKT2_DNM1L_611_S	AKT2	P31751	SerThr	SerThr	AGC	DNM1L	O00429-3	VPVARKLsAREQRDC	611	S	611_S	0.9665	0	FALSE	FALSE	FALSE	0.61
AKT2_DNM3_791_S	AKT2	P31751	SerThr	SerThr	AGC	DNM3	Q9UQ16	APLARPTsGRGPAPA	791	S	791_S	0.9539	0	FALSE	FALSE	FALSE	0.54
AKT2_DNMT1_209_S	AKT2	P31751	SerThr	SerThr	AGC	DNMT1	P26358	EKRRRVtsRERVARP	209	S	209_S	0.9778	0	FALSE	FALSE	FALSE	0.55
AKT2_DNMT1_328_T	AKT2	P31751	SerThr	SerThr	AGC	DNMT1	P26358	EEKRRKTtPKEPTEk	328	T	328_T	0.9926	0	FALSE	FALSE	FALSE	0.5
AKT2_DNMT3B_52_S	AKT2	P31751	SerThr	SerThr	AGC	DNMT3B	Q9UBC3	EIRGRRsssRLsKRE	52	S	52_S	0.9986	0	FALSE	FALSE	FALSE	0.5
AKT2_DNMT3B_100_S	AKT2	P31751	SerThr	SerThr	AGC	DNMT3B	Q9UBC3-8	ETRTRSEsPAsLRRR	100	S	100_S	0.8949	0	FALSE	FALSE	FALSE	0.9
AKT2_DNMT3B_321_T	AKT2	P31751	SerThr	SerThr	AGC	DNMT3B	Q9UBC3-8	ENKTRRRtADDsATS	321	T	321_T	0.9777	0	FALSE	FALSE	FALSE	0.53
AKT2_DNMT3B_363_T	AKT2	P31751	SerThr	SerThr	AGC	DNMT3B	Q9UBC3-3	ENKTRRRtADDsATS	363	T	363_T	0.9777	0	FALSE	FALSE	FALSE	0.52
AKT2_DNMT3B_375_T	AKT2	P31751	SerThr	SerThr	AGC	DNMT3B	Q9UBC3-6	ENKTRRRtADDsATS	375	T	375_T	0.9777	0	FALSE	FALSE	FALSE	0.56
AKT2_DNTTIP2_69_S	AKT2	P31751	SerThr	SerThr	AGC	DNTTIP2	Q5QJE6	PKARKRKsRTTGsLP	69	S	69_S	0.9889	0	FALSE	FALSE	FALSE	0.58
AKT2_DOK3_480_T	AKT2	P31751	SerThr	SerThr	AGC	DOK3	Q7L591	GFKAkLVtLLsRERR	480	T	480_T	0.8315	0	FALSE	FALSE	FALSE	0.54
AKT2_DPF3_344_S	AKT2	P31751	SerThr	SerThr	AGC	DPF3	Q92784-2	RSCRGRRsGRGsPtA	344	S	344_S	0.956	0	FALSE	FALSE	FALSE	0.52
AKT2_DRD4_239_S	AKT2	P31751	SerThr	SerThr	AGC	DRD4	P21917	GRAPRRPsGPGPPsP	239	S	239_S	0.9973	0	FALSE	FALSE	FALSE	0.66
AKT2_DROSHA_237_S	AKT2	P31751	SerThr	SerThr	AGC	DROSHA	Q9NRR4	DHRHRDHsHGRGERH	237	S	237_S	0.9833	0	FALSE	FALSE	FALSE	0.84
AKT2_DROSHA_255_S	AKT2	P31751	SerThr	SerThr	AGC	DROSHA	Q9NRR4	DRRERGRsPDRRRQD	255	S	255_S	0.9793	0	FALSE	FALSE	FALSE	0.5
AKT2_DSN1_95_S	AKT2	P31751	SerThr	SerThr	AGC	DSN1	Q9H410	sYQDRRQsWRRAsMK	95	S	95_S	0.9942	0	FALSE	FALSE	FALSE	0.79
AKT2_DSP_165_S	AKT2	P31751	SerThr	SerThr	AGC	DSP	P15924	VPRVRRAsskGGGGy	165	S	165_S	0.9989	0	FALSE	FALSE	FALSE	0.61
AKT2_DTD1_179_S	AKT2	P31751	SerThr	SerThr	AGC	DTD1	Q8TEA8	KTRAKGPsEssKERN	179	S	179_S	0.8852	0	FALSE	FALSE	FALSE	0.85
AKT2_DTL_691_S	AKT2	P31751	SerThr	SerThr	AGC	DTL	Q9NZJ0	tPNsRRQsGKKLPsP	691	S	691_S	0.994	0	FALSE	FALSE	FALSE	0.55
AKT2_DTX2_368_S	AKT2	P31751	SerThr	SerThr	AGC	DTX2	Q86UW9	PPAsRLAskSHGsVK	368	S	368_S	0.9605	0	FALSE	FALSE	FALSE	0.5
AKT2_DUSP4_356_T	AKT2	P31751	SerThr	SerThr	AGC	DUSP4	Q13115	PLRERGKtPAtPTSQ	356	T	356_T	0.9607	0	FALSE	FALSE	FALSE	0.76
AKT2_DUX4_99_T	AKT2	P31751	SerThr	SerThr	AGC	DUX4	Q9UBX2	PEGRRKRtAVtGsQt	99	T	99_T	0.9915	0	FALSE	FALSE	FALSE	0.59
AKT2_DVL2_170_S	AKT2	P31751	SerThr	SerThr	AGC	DVL2	O14641	RPRRRDssEHGAGGH	170	S	170_S	0.9718	0	FALSE	FALSE	FALSE	0.5
AKT2_DVL3_622_S	AKT2	P31751	SerThr	SerThr	AGC	DVL3	Q92997	GPRERAPsERsGPAA	622	S	622_S	0.9645	0	FALSE	FALSE	FALSE	0.99
AKT2_DYRK1A_97_S	AKT2	P31751	SerThr	SerThr	AGC	DYRK1A	Q13627	TAPLRKLsVDLIKTY	97	S	97_S	0.9426	0	FALSE	FALSE	FALSE	0.67
AKT2_E2F3_124_S	AKT2	P31751	SerThr	SerThr	AGC	E2F3	O00716	PALGrGGsGGGGGPP	124	S	124_S	0.9654	0	FALSE	FALSE	FALSE	0.66
AKT2_E2F4_244_S	AKT2	P31751	SerThr	SerThr	AGC	E2F4	Q16254	QEASRPNsPQLTPTA	244	S	244_S	0.8897	0	FALSE	FALSE	FALSE	0.51
AKT2_EAF1_29_S	AKT2	P31751	SerThr	SerThr	AGC	EAF1	Q96JC9	FEkRPRAsFHTIRYD	29	S	29_S	0.9688	0	FALSE	FALSE	FALSE	0.51
AKT2_EDC3_161_S	AKT2	P31751	SerThr	SerThr	AGC	EDC3	Q96F86	sFRRRHNsWssssRH	161	S	161_S	0.9906	0	TRUE	FALSE	FALSE	0.98
AKT2_EDC4_1389_S	AKT2	P31751	SerThr	SerThr	AGC	EDC4	Q6P2E9	GkAARRLsLMLHGLV	1389	S	1389_S	0.9909	0	FALSE	FALSE	FALSE	0.66
AKT2_EGFLAM_127_S	AKT2	P31751	SerThr	SerThr	AGC	EGFLAM	Q63HQ2	AGKGRLssPRHVTTL	127	S	127_S	0.9676	0	FALSE	FALSE	FALSE	0.5
AKT2_EGFR_229_S	AKT2	P31751	SerThr	SerThr	AGC	EGFR	P00533	rCrGKSPsDCCHNQC	229	S	229_S	0.9016	0	TRUE	FALSE	FALSE	0.62
AKT2_EIF4B_406_S	AKT2	P31751	SerThr	SerThr	AGC	EIF4B	P23588	RPRERHPsWRsEEtQ	406	S	406_S	0.9598	0	FALSE	FALSE	FALSE	0.53
AKT2_EIF4B_422_S	AKT2	P31751	SerThr	SerThr	AGC	EIF4B	P23588	RERsRtGsEssQtGt	422	S	422_S	0.9231	0	FALSE	FALSE	FALSE	0.62
AKT2_EIF4EBP1_65_S	AKT2	P31751	SerThr	SerThr	AGC	EIF4EBP1	Q13541	FLMECrNsPVtktPP	65	S	65_S	0.9008	0	FALSE	TRUE	FALSE	0.5
AKT2_EIF4ENIF1_257_T	AKT2	P31751	SerThr	SerThr	AGC	EIF4ENIF1	Q9NRA8	RKRtRRRtAsVKEGI	257	T	257_T	0.9978	0	FALSE	FALSE	FALSE	0.9
AKT2_EIF4ENIF1_259_S	AKT2	P31751	SerThr	SerThr	AGC	EIF4ENIF1	Q9NRA8	RtRRRtAsVKEGIVE	259	S	259_S	0.9818	0	FALSE	FALSE	FALSE	0.52
AKT2_ELP4_37_S	AKT2	P31751	SerThr	SerThr	AGC	ELP4	Q96EB1	QRRGPRAsVTNDsGP	37	S	37_S	0.8923	0	FALSE	FALSE	FALSE	0.61
AKT2_EML2_185_S	AKT2	P31751	SerThr	SerThr	AGC	EML2	O95834-3	LsPERLAsVRREDPR	185	S	185_S	0.9469	0	FALSE	FALSE	FALSE	0.53
AKT2_EML2_197_S	AKT2	P31751	SerThr	SerThr	AGC	EML2	O95834-3	DPRSRTTsSSSNCSA	197	S	197_S	0.953	0	FALSE	FALSE	FALSE	0.52
AKT2_EMSY_207_T	AKT2	P31751	SerThr	SerThr	AGC	EMSY	Q7Z589	KPRKRRRtNsssssP	207	T	207_T	0.9989	0	FALSE	FALSE	FALSE	0.69
AKT2_EMSY_209_S	AKT2	P31751	SerThr	SerThr	AGC	EMSY	Q7Z589	RKRRRtNsssssPVV	209	S	209_S	0.9846	0	FALSE	FALSE	FALSE	0.79
AKT2_EN1_149_T	AKT2	P31751	SerThr	SerThr	AGC	EN1	Q05925	VERDRGQtAAGRDPV	149	T	149_T	0.9657	0	FALSE	FALSE	FALSE	0.5
AKT2_ENAH_265_S	AKT2	P31751	SerThr	SerThr	AGC	ENAH	Q8N8S7	WERERRIssAAAPAS	265	S	265_S	0.9914	0	FALSE	FALSE	FALSE	0.96
AKT2_ENDOG_288_S	AKT2	P31751	SerThr	SerThr	AGC	ENDOG	Q14249	NILARAGsLkAITAG	288	S	288_S	0.9627	0	FALSE	FALSE	FALSE	0.55
AKT2_ENTPD2_196_T	AKT2	P31751	SerThr	SerThr	AGC	ENTPD2	Q9Y5L3	WFRPRKGtLGAMDLG	196	T	196_T	0.9929	0	FALSE	FALSE	FALSE	0.82
AKT2_EP300_1834_S	AKT2	P31751	SerThr	SerThr	AGC	EP300	Q09472	MLRRRMAsMQRTGVV	1834	S	1834_S	0.9902	0	FALSE	FALSE	FALSE	0.69
AKT2_EP400_224_S	AKT2	P31751	SerThr	SerThr	AGC	EP400	Q96L91	tVrErRPsQPHTQSG	224	S	224_S	0.9979	0	FALSE	FALSE	FALSE	0.85
AKT2_EP400_2294_T	AKT2	P31751	SerThr	SerThr	AGC	EP400	Q96L91	KERKRHktDPsAAGR	2294	T	2294_T	0.9646	0	FALSE	FALSE	FALSE	0.67
AKT2_EP400NL_213_S	AKT2	P31751	SerThr	SerThr	AGC	EP400NL	Q6ZTU2	tVrErRPsQPHTQSG	213	S	213_S	0.9979	0	FALSE	FALSE	FALSE	0.79
AKT2_EPRS1_999_S	AKT2	P31751	SerThr	SerThr	AGC	EPRS1	P07814	NQGGGLsssGAGEGQ	999	S	999_S	0.7498	0	TRUE	FALSE	FALSE	0.64
AKT2_EPS15L1_793_S	AKT2	P31751	SerThr	SerThr	AGC	EPS15L1	Q9UBC2	PPRPKPPsGKStPVS	793	S	793_S	0.8514	0	FALSE	FALSE	FALSE	0.76
AKT2_ERBB2_819_S	AKT2	P31751	SerThr	SerThr	AGC	ERBB2	P04626	ENRGRLGsQDLLNWC	819	S	819_S	0.9659	0	FALSE	FALSE	FALSE	0.57
AKT2_ERBB3_1207_S	AKT2	P31751	SerThr	SerThr	AGC	ERBB3	P21860	MNRRRRHsPPHPPRP	1207	S	1207_S	0.9999	0	FALSE	FALSE	FALSE	0.91
AKT2_ERC1_37_S	AKT2	P31751	SerThr	SerThr	AGC	ERC1	Q8IUD2	LGHRRtNstGGssGs	37	S	37_S	0.9829	0	FALSE	FALSE	FALSE	0.51
AKT2_ERC2_34_S	AKT2	P31751	SerThr	SerThr	AGC	ERC2	O15083	LGHRRtSsGGGGGTG	34	S	34_S	0.9776	0	FALSE	FALSE	FALSE	0.51
AKT2_ESR1_167_S	AKT2	P31751	SerThr	SerThr	AGC	ESR1	P03372	GGRERLAsTNDkGSM	167	S	167_S	0.9734	0	TRUE	FALSE	FALSE	0.99
AKT2_ESYT2_657_S	AKT2	P31751	SerThr	SerThr	AGC	ESYT2	A0FGR8-2	SKEGRKTsIKSHMSG	657	S	657_S	0.9825	0	FALSE	FALSE	FALSE	0.5
AKT2_ETAA1_43_S	AKT2	P31751	SerThr	SerThr	AGC	ETAA1	Q9NY74	RLRSARGsWPCGARE	43	S	43_S	0.9618	0	FALSE	FALSE	FALSE	0.58
AKT2_ETV5_367_S	AKT2	P31751	SerThr	SerThr	AGC	ETV5	P41161	PPYQRRGsLQLWQFL	367	S	367_S	0.9872	0	FALSE	FALSE	FALSE	0.55
AKT2_EVL_158_S	AKT2	P31751	SerThr	SerThr	AGC	EVL	Q9UI08	EsLERRTsATGPILP	158	S	158_S	0.9899	0	FALSE	FALSE	FALSE	0.66
AKT2_EVL_283_S	AKT2	P31751	SerThr	SerThr	AGC	EVL	Q9UI08	AKRRkAAsQSDKPAE	283	S	283_S	0.9651	0	FALSE	FALSE	FALSE	0.58
AKT2_EYA1_299_S	AKT2	P31751	SerThr	SerThr	AGC	EYA1	Q99502	SDRLRRGsDGKsRGR	299	S	299_S	0.9978	0	FALSE	FALSE	FALSE	0.69
AKT2_EZH2_21_S	AKT2	P31751	SerThr	SerThr	AGC	EZH2	Q15910	CWRKRVksEyMRLRQ	21	S	21_S	0.9714	0	FALSE	FALSE	FALSE	0.56
AKT2_EZR_567_T	AKT2	P31751	SerThr	SerThr	AGC	EZR	P15311	QGRDkyKtLRQIRQG	567	T	567_T	0.8095	0	TRUE	FALSE	FALSE	0.96
AKT2_FAM117A_145_S	AKT2	P31751	SerThr	SerThr	AGC	FAM117A	Q9C073	CAHKRsAsWGstDHR	145	S	145_S	0.9537	0	FALSE	TRUE	FALSE	0.51
AKT2_FAM117B_180_S	AKT2	P31751	SerThr	SerThr	AGC	FAM117B	Q6P1L5	RVRHRRRsPEQsRSs	180	S	180_S	0.995	0	FALSE	FALSE	FALSE	0.94
AKT2_FAM120C_60_S	AKT2	P31751	SerThr	SerThr	AGC	FAM120C	Q9NX05	APRAARGsVPLQPPL	60	S	60_S	0.9543	0	FALSE	FALSE	FALSE	0.76
AKT2_FAM13A_741_T	AKT2	P31751	SerThr	SerThr	AGC	FAM13A	O94988	RMRQRsNtLPkSFGS	741	T	741_T	0.9746	0	FALSE	FALSE	FALSE	0.96
AKT2_FAM13B_556_S	AKT2	P31751	SerThr	SerThr	AGC	FAM13B	Q9NYF5	FTRIRRSsFSSKDEK	556	S	556_S	0.9993	0	FALSE	FALSE	FALSE	0.62
AKT2_FAM13B_642_T	AKT2	P31751	SerThr	SerThr	AGC	FAM13B	Q9NYF5	QTRPRSNtLPKSFGS	642	T	642_T	0.9743	0	FALSE	FALSE	FALSE	0.93
AKT2_FAM178B_84_S	AKT2	P31751	SerThr	SerThr	AGC	FAM178B	Q8IXR5	CPARRPCsPAsAPAP	84	S	84_S	0.9361	0	FALSE	FALSE	FALSE	0.66
AKT2_FAM193B_9_S	AKT2	P31751	SerThr	SerThr	AGC	FAM193B	Q96PV7	TRRRsRPsGGAGRRE	9	S	9_S	0.9746	0	FALSE	FALSE	FALSE	0.66
AKT2_FAM200A_546_S	AKT2	P31751	SerThr	SerThr	AGC	FAM200A	Q8TCP9	KKRNRLNsAPDMRVA	546	S	546_S	0.9588	0	FALSE	FALSE	FALSE	0.53
AKT2_FAM219B_14_S	AKT2	P31751	SerThr	SerThr	AGC	FAM219B	Q5XKK7	SGRALRLstPGPRPS	14	S	14_S	0.9463	0	FALSE	FALSE	FALSE	0.74
AKT2_FAM3B_80_S	AKT2	P31751	SerThr	SerThr	AGC	FAM3B	P58499	TYAYRLLsGGGRSKY	80	S	80_S	0.9661	0	FALSE	FALSE	FALSE	0.59
AKT2_FAM53A_223_S	AKT2	P31751	SerThr	SerThr	AGC	FAM53A	Q6NSI3	PSTRRRPsLSQERLA	223	S	223_S	0.9949	0	FALSE	FALSE	FALSE	0.62
AKT2_FAM53B_261_S	AKT2	P31751	SerThr	SerThr	AGC	FAM53B	Q14153	PELARRSsGLSRsRs	261	S	261_S	0.9929	0	FALSE	FALSE	FALSE	0.73
AKT2_FAM76B_148_S	AKT2	P31751	SerThr	SerThr	AGC	FAM76B	Q5HYJ3	KTKEQRksLGSSHSN	148	S	148_S	0.9195	0	FALSE	FALSE	FALSE	0.54
AKT2_FAM90A1_190_S	AKT2	P31751	SerThr	SerThr	AGC	FAM90A1	Q86YD7	LSPLRKAsLSsSsSL	190	S	190_S	0.9706	0	FALSE	FALSE	FALSE	0.51
AKT2_FARSA_301_S	AKT2	P31751	SerThr	SerThr	AGC	FARSA	Q9Y285	QRVkRtHsQGGyGsQ	301	S	301_S	0.9685	0	FALSE	FALSE	FALSE	0.52
AKT2_FBF1_398_T	AKT2	P31751	SerThr	SerThr	AGC	FBF1	Q8TES7	PSRAKPPtEGAGsPA	398	T	398_T	0.82	0	FALSE	FALSE	FALSE	0.59
AKT2_FBH1_726_T	AKT2	P31751	SerThr	SerThr	AGC	FBH1	Q8NFZ0	CKRVRKktLVGGNHQ	726	T	726_T	0.9931	0	FALSE	FALSE	FALSE	0.5
AKT2_FBXL20_97_S	AKT2	P31751	SerThr	SerThr	AGC	FBXL20	Q96IG2	GGFLRKLsLRGCLGV	97	S	97_S	0.9851	0	FALSE	FALSE	FALSE	0.53
AKT2_FBXL20_143_S	AKT2	P31751	SerThr	SerThr	AGC	FBXL20	Q96IG2	TSLskFCsKLRHLDL	143	S	143_S	0.8003	0	FALSE	FALSE	FALSE	0.58
AKT2_FBXL20_251_S	AKT2	P31751	SerThr	SerThr	AGC	FBXL20	Q96IG2	RGCHKLQsLCAsGCS	251	S	251_S	0.8805	0	FALSE	FALSE	FALSE	0.59
AKT2_FBXL20_255_S	AKT2	P31751	SerThr	SerThr	AGC	FBXL20	Q96IG2	KLQsLCAsGCSNITD	255	S	255_S	0.6407	0	FALSE	FALSE	FALSE	0.57
AKT2_FBXO44_146_S	AKT2	P31751	SerThr	SerThr	AGC	FBXO44	Q9H4M3-2	PVVRARAsGDLPARP	146	S	146_S	0.9121	0	FALSE	FALSE	FALSE	0.54
AKT2_FBXO44_191_S	AKT2	P31751	SerThr	SerThr	AGC	FBXO44	Q9H4M3-2	sARRrGHsLLGRLVr	191	S	191_S	0.9961	0	FALSE	FALSE	FALSE	0.73
AKT2_FBXW8_85_S	AKT2	P31751	SerThr	SerThr	AGC	FBXW8	Q8N3Y1	DVASRSRsPLAREGA	85	S	85_S	0.9514	0	FALSE	FALSE	FALSE	0.54
AKT2_FCHO1_155_S	AKT2	P31751	SerThr	SerThr	AGC	FCHO1	O14526	QERLRREsTSQKEMD	155	S	155_S	0.9959	0	FALSE	FALSE	FALSE	0.9
AKT2_FERMT3_369_T	AKT2	P31751	SerThr	SerThr	AGC	FERMT3	Q86UX7	PRRPRKLtLkGYRQH	369	T	369_T	0.9898	0	FALSE	FALSE	FALSE	0.55
AKT2_FFAR4_242_T	AKT2	P31751	SerThr	SerThr	AGC	FFAR4	Q5NUL3	KAsRKRLtVSLAySE	242	T	242_T	0.949	0	FALSE	FALSE	FALSE	0.5
AKT2_FIGN_410_S	AKT2	P31751	SerThr	SerThr	AGC	FIGN	Q5HY92	SYSTAKNsLGsRSSE	410	S	410_S	0.9181	0	FALSE	FALSE	FALSE	0.51
AKT2_FILIP1L_778_S	AKT2	P31751	SerThr	SerThr	AGC	FILIP1L	Q4L180	LERYRHFsKsLRPsL	778	S	778_S	0.9731	0	FALSE	FALSE	FALSE	0.55
AKT2_FKBP8_106_T	AKT2	P31751	SerThr	SerThr	AGC	FKBP8	Q14318	NGLLRKktLVPGPPG	106	T	106_T	0.9764	0	FALSE	FALSE	FALSE	0.62
AKT2_FLG_127_S	AKT2	P31751	SerThr	SerThr	AGC	FLG	P20930	ENRKRPSsLERRNNR	127	S	127_S	0.9869	0	FALSE	FALSE	FALSE	0.53
AKT2_FLG_295_S	AKT2	P31751	SerThr	SerThr	AGC	FLG	P20930	RTRKRRGsRVSQDRD	295	S	295_S	0.9996	0	FALSE	FALSE	FALSE	0.74
AKT2_FLNA_2152_S	AKT2	P31751	SerThr	SerThr	AGC	FLNA	P21333	tRRRRAPsVANVGsH	2152	S	2152_S	0.9905	0	FALSE	FALSE	FALSE	0.73
AKT2_FLNC_2233_S	AKT2	P31751	SerThr	SerThr	AGC	FLNC	Q14315	LGRERLGsFGsItRQ	2233	S	2233_S	0.9783	0	TRUE	FALSE	FALSE	0.92
AKT2_FLT4_976_S	AKT2	P31751	SerThr	SerThr	AGC	FLT4	P35916	LDRRRPGsSDRVLFA	976	S	976_S	0.9764	0	FALSE	FALSE	FALSE	0.58
AKT2_FMN2_624_S	AKT2	P31751	SerThr	SerThr	AGC	FMN2	Q9NZ56	QFPRRVPsMGPPSKP	624	S	624_S	0.9882	0	FALSE	FALSE	FALSE	0.53
AKT2_FNBP1L_430_S	AKT2	P31751	SerThr	SerThr	AGC	FNBP1L	Q5T0N5-4	GRGDRRHsSDINHLV	430	S	430_S	0.976	0	FALSE	FALSE	FALSE	0.53
AKT2_FOSL2_308_S	AKT2	P31751	SerThr	SerThr	AGC	FOSL2	P15408	SKAHRRssssGDQSS	308	S	308_S	0.9898	0	FALSE	FALSE	FALSE	0.52
AKT2_FOXD4L1_382_S	AKT2	P31751	SerThr	SerThr	AGC	FOXD4L1	Q9NU39	GLRQRLRsHQGRGAG	382	S	382_S	0.9917	0	FALSE	FALSE	FALSE	0.58
AKT2_FOXJ3_173_S	AKT2	P31751	SerThr	SerThr	AGC	FOXJ3	Q9UPW0-2	RPKKRARsVERVTLY	173	S	173_S	0.9865	0	FALSE	FALSE	FALSE	0.5
AKT2_FOXK1_403_S	AKT2	P31751	SerThr	SerThr	AGC	FOXK1	P85037	KRRQrGVsCFRtPFG	403	S	403_S	0.9582	0	FALSE	FALSE	FALSE	0.5
AKT2_FOXK1_420_S	AKT2	P31751	SerThr	SerThr	AGC	FOXK1	P85037	sSRsAPAsPtHPGLM	420	S	420_S	0.7533	0	FALSE	FALSE	FALSE	0.58
AKT2_FOXO1_22_S	AKT2	P31751	SerThr	SerThr	AGC	FOXO1	Q12778	EPLPRPRsCtWPLPR	22	S	22_S	0.9508	0	FALSE	FALSE	FALSE	0.62
AKT2_FOXO1_153_S	AKT2	P31751	SerThr	SerThr	AGC	FOXO1	Q12778	AGQPRKSsSSRRNAW	153	S	153_S	0.9927	0	FALSE	FALSE	FALSE	0.69
AKT2_FOXO3_32_T	AKT2	P31751	SerThr	SerThr	AGC	FOXO3	O43524	QsRPRsCtWPLQRPE	32	T	32_T	0.9231	0	FALSE	FALSE	FALSE	0.71
AKT2_FOXO3_253_S	AKT2	P31751	SerThr	SerThr	AGC	FOXO3	O43524	APRRRAVsMDNSNkY	253	S	253_S	0.9762	0	FALSE	FALSE	FALSE	0.88
AKT2_FOXO3_315_S	AKT2	P31751	SerThr	SerThr	AGC	FOXO3	O43524	DFRsRTNsNAstVsG	315	S	315_S	0.9749	0	FALSE	FALSE	FALSE	0.54
AKT2_FOXO4_197_S	AKT2	P31751	SerThr	SerThr	AGC	FOXO4	P98177	APRRRAAsMDsSSKL	197	S	197_S	0.9862	0	FALSE	FALSE	FALSE	0.67
AKT2_FOXO4_261_S	AKT2	P31751	SerThr	SerThr	AGC	FOXO4	P98177	TTFRPRSssNAsSVs	261	S	261_S	0.9211	0	FALSE	FALSE	FALSE	0.53
AKT2_FOXO4_262_S	AKT2	P31751	SerThr	SerThr	AGC	FOXO4	P98177	TFRPRSssNAsSVsT	262	S	262_S	0.9634	0	FALSE	FALSE	FALSE	0.53
AKT2_FOXO6_184_S	AKT2	P31751	SerThr	SerThr	AGC	FOXO6	A8MYZ6	TPRRRAVsMDNGAKF	184	S	184_S	0.9839	0	FALSE	FALSE	FALSE	0.69
AKT2_FRMPD3_1144_S	AKT2	P31751	SerThr	SerThr	AGC	FRMPD3	Q5JV73	SCQSRsHsPsCQPHG	1144	S	1144_S	0.9156	0	FALSE	FALSE	FALSE	0.57
AKT2_FRMPD3_1356_S	AKT2	P31751	SerThr	SerThr	AGC	FRMPD3	Q5JV73	VQRIRSTsLESRECR	1356	S	1356_S	0.9466	0	FALSE	FALSE	FALSE	0.69
AKT2_FRMPD3_1396_S	AKT2	P31751	SerThr	SerThr	AGC	FRMPD3	Q5JV73	RKLMRRYsISELDQG	1396	S	1396_S	0.982	0	FALSE	FALSE	FALSE	0.71
AKT2_FRS2_169_S	AKT2	P31751	SerThr	SerThr	AGC	FRS2	Q8WU20	HPSSRHPsVGSARLP	169	S	169_S	0.9505	0	FALSE	FALSE	FALSE	0.51
AKT2_FRS3_166_T	AKT2	P31751	SerThr	SerThr	AGC	FRS3	O43559	SAPRRLStsSLRHPS	166	T	166_T	0.9689	0	FALSE	FALSE	FALSE	0.54
AKT2_FSIP2_6596_S	AKT2	P31751	SerThr	SerThr	AGC	FSIP2	Q5CZC0	RKtERRTsLDKTGRL	6596	S	6596_S	0.9867	0	FALSE	FALSE	FALSE	0.51
AKT2_FUS_221_S	AKT2	P31751	SerThr	SerThr	AGC	FUS	P35637	GGrGrGGsGGGGGGG	221	S	221_S	0.9874	0	FALSE	FALSE	FALSE	0.53
AKT2_FXR1_421_S	AKT2	P31751	SerThr	SerThr	AGC	FXR1	P51114-3	STNRRRRsRRRRtDE	421	S	421_S	0.9999	0	FALSE	FALSE	FALSE	0.52
AKT2_FXYD1_88_S	AKT2	P31751	SerThr	SerThr	AGC	FXYD1	O00168	RssIRRLstRRR___	88	S	88_S	0.9975	0	FALSE	FALSE	FALSE	0.56
AKT2_G3BP2_466_S	AKT2	P31751	SerThr	SerThr	AGC	G3BP2	Q9UN86	GMAQKLGsGrGTGQM	466	S	466_S	0.877	0	FALSE	FALSE	FALSE	0.94
AKT2_GAB1_251_S	AKT2	P31751	SerThr	SerThr	AGC	GAB1	Q13480	sPPSRAPsAsVDssL	251	S	251_S	0.8985	0	FALSE	FALSE	FALSE	0.5
AKT2_GAB2_159_S	AKT2	P31751	SerThr	SerThr	AGC	GAB2	Q9UQC2	LLRERKSsAPSHsSQ	159	S	159_S	0.9858	0	FALSE	FALSE	FALSE	0.73
AKT2_GAB2_210_S	AKT2	P31751	SerThr	SerThr	AGC	GAB2	Q9UQC2	AENARsAsFsQGTRA	210	S	210_S	0.9487	0	FALSE	FALSE	FALSE	0.5
AKT2_GAB2_631_S	AKT2	P31751	SerThr	SerThr	AGC	GAB2	Q9UQC2	PsPHRKPstsSVtsD	631	S	631_S	0.9728	0	FALSE	FALSE	FALSE	0.66
AKT2_GABRP_367_S	AKT2	P31751	SerThr	SerThr	AGC	GABRP	O00591	SSFKRKIsFASIEIS	367	S	367_S	0.9847	0	FALSE	FALSE	FALSE	0.5
AKT2_GAD2_3_S	AKT2	P31751	SerThr	SerThr	AGC	GAD2	Q05329	_____MAsPGsGFWs	3	S	3_S	0.7224	0	FALSE	FALSE	FALSE	0.51
AKT2_GAN_596_S	AKT2	P31751	SerThr	SerThr	AGC	GAN	Q9H2C0	LFRIRVHsP______	596	S	596_S	0.9458	0	FALSE	FALSE	FALSE	0.84
AKT2_GAPDH_237_T	AKT2	P31751	SerThr	SerThr	AGC	GAPDH	P04406	GMAFrVPtANVsVVD	237	T	237_T	0.8431	0	TRUE	FALSE	FALSE	0.61
AKT2_GATA1_310_S	AKT2	P31751	SerThr	SerThr	AGC	GATA1	P15976	QtRNRKAsGkGkkkR	310	S	310_S	0.9986	0	FALSE	FALSE	FALSE	0.5
AKT2_GATA1_319_S	AKT2	P31751	SerThr	SerThr	AGC	GATA1	P15976	kGkkkRGssLGGtGA	319	S	319_S	0.9925	0	FALSE	FALSE	FALSE	0.51
AKT2_GATA1_320_S	AKT2	P31751	SerThr	SerThr	AGC	GATA1	P15976	GkkkRGssLGGtGAA	320	S	320_S	0.9846	0	FALSE	FALSE	FALSE	0.69
AKT2_GATA3_308_S	AKT2	P31751	SerThr	SerThr	AGC	GATA3	P23771	IKPkRRLsAARRAGT	308	S	308_S	0.9994	0	FALSE	FALSE	FALSE	0.55
AKT2_GATA3_369_S	AKT2	P31751	SerThr	SerThr	AGC	GATA3	P23771	QTRNRKMsSkSkkCk	369	S	369_S	0.9981	0	FALSE	FALSE	FALSE	0.51
AKT2_GATA6_436_S	AKT2	P31751	SerThr	SerThr	AGC	GATA6	Q92908	KPQKRVPssRRLGLS	436	S	436_S	0.9735	0	FALSE	FALSE	FALSE	0.85
AKT2_GBF1_1454_S	AKT2	P31751	SerThr	SerThr	AGC	GBF1	Q92538	GNRFKKKskEGsMLR	1454	S	1454_S	0.9473	0	FALSE	FALSE	FALSE	0.61
AKT2_GBF1_1465_T	AKT2	P31751	SerThr	SerThr	AGC	GBF1	Q92538	sMLRRPRtSSQHASR	1465	T	1465_T	0.9452	0	FALSE	FALSE	FALSE	0.5
AKT2_GBP1_156_S	AKT2	P31751	SerThr	SerThr	AGC	GBP1	P32455	THRIRsKssPDENEN	156	S	156_S	0.9057	0	FALSE	FALSE	FALSE	0.57
AKT2_GBP3_156_S	AKT2	P31751	SerThr	SerThr	AGC	GBP3	Q9H0R5	THRIRsKssPDENEN	156	S	156_S	0.9057	0	FALSE	FALSE	FALSE	0.51
AKT2_GCFC2_419_S	AKT2	P31751	SerThr	SerThr	AGC	GCFC2	P16383	RRQARVLsGNCNHQE	419	S	419_S	0.9285	0	FALSE	FALSE	FALSE	0.5
AKT2_GEM_261_S	AKT2	P31751	SerThr	SerThr	AGC	GEM	P55040	AyQKRKEsMPRKARR	261	S	261_S	0.9962	0	FALSE	FALSE	FALSE	0.69
AKT2_GFAP_8_S	AKT2	P31751	SerThr	SerThr	AGC	GFAP	P14136	MERRRItsAArrsyV	8	S	8_S	0.9947	0	FALSE	FALSE	FALSE	0.54
AKT2_GIT1_419_S	AKT2	P31751	SerThr	SerThr	AGC	GIT1	Q9Y2X7-3	TRSNRARsMDssDLS	419	S	419_S	0.9502	0	FALSE	FALSE	FALSE	0.51
AKT2_GIT2_258_S	AKT2	P31751	SerThr	SerThr	AGC	GIT2	Q14161-10	QMADRRLsLDLsELA	258	S	258_S	0.9689	0	FALSE	FALSE	FALSE	0.61
AKT2_GIT2_506_S	AKT2	P31751	SerThr	SerThr	AGC	GIT2	Q14161	SsLKRRPsARGsRPM	506	S	506_S	0.9977	0	FALSE	FALSE	FALSE	0.62
AKT2_GLCCI1_223_S	AKT2	P31751	SerThr	SerThr	AGC	GLCCI1	Q86VQ1	RSHQRsAsWGSADQL	223	S	223_S	0.9276	0	FALSE	FALSE	TRUE	0.66
AKT2_GLDC_38_S	AKT2	P31751	SerThr	SerThr	AGC	GLDC	P23378	APRSRdSssGGGDSA	38	S	38_S	0.9685	0	FALSE	FALSE	FALSE	0.71
AKT2_GLI1_116_S	AKT2	P31751	SerThr	SerThr	AGC	GLI1	P08151	FINSRCTsPGGSYGH	116	S	116_S	0.9524	0	FALSE	FALSE	FALSE	0.54
AKT2_GLYR1_122_S	AKT2	P31751	SerThr	SerThr	AGC	GLYR1	Q49A26	EERsRPNsGDEKRKL	122	S	122_S	0.9535	0	FALSE	FALSE	FALSE	0.51
AKT2_GLYR1_148_S	AKT2	P31751	SerThr	SerThr	AGC	GLYR1	Q49A26	GEGKKRVssGssERG	148	S	148_S	0.9644	0	FALSE	FALSE	FALSE	0.69
AKT2_GLYR1_149_S	AKT2	P31751	SerThr	SerThr	AGC	GLYR1	Q49A26	EGKKRVssGssERGS	149	S	149_S	0.9387	0	FALSE	FALSE	FALSE	0.74
AKT2_GMFG_27_T	AKT2	P31751	SerThr	SerThr	AGC	GMFG	O60234	KFRFRkEtDNAAIIM	27	T	27_T	0.9493	0	FALSE	FALSE	FALSE	0.53
AKT2_GMPPB_246_S	AKT2	P31751	SerThr	SerThr	AGC	GMPPB	Q9Y5P6	KQPERLCsGPGIVGN	246	S	246_S	0.8908	0	FALSE	FALSE	FALSE	0.61
AKT2_GON7_100_S	AKT2	P31751	SerThr	SerThr	AGC	GON7	Q9BXV9	AKRPKtPs_______	100	S	100_S	0.8834	0	FALSE	FALSE	FALSE	0.55
AKT2_GPATCH1_925_S	AKT2	P31751	SerThr	SerThr	AGC	GPATCH1	Q9BRR8	ELLRRLKsLPLRRQ_	925	S	925_S	0.9846	0	FALSE	FALSE	FALSE	0.58
AKT2_GPATCH11_76_S	AKT2	P31751	SerThr	SerThr	AGC	GPATCH11	Q8N954	NLKNRQKsLKEEEQE	76	S	76_S	0.9432	0	FALSE	FALSE	FALSE	0.58
AKT2_GPATCH2L_421_T	AKT2	P31751	SerThr	SerThr	AGC	GPATCH2L	Q9NWQ4	RKRKPVAtASLSSPS	421	T	421_T	0.5808	0	FALSE	FALSE	FALSE	0.52
AKT2_GPATCH8_960_S	AKT2	P31751	SerThr	SerThr	AGC	GPATCH8	Q9UKJ3	RsRSRGRsRSSSCSR	960	S	960_S	0.9712	0	FALSE	FALSE	FALSE	0.52
AKT2_GPBP1_49_S	AKT2	P31751	SerThr	SerThr	AGC	GPBP1	Q86WP2	VNRRRHNssDGFDsA	49	S	49_S	0.9896	0	FALSE	FALSE	FALSE	0.5
AKT2_GPBP1L1_49_S	AKT2	P31751	SerThr	SerThr	AGC	GPBP1L1	Q9HC44	VSRRRHNssDGFFNN	49	S	49_S	0.9896	0	FALSE	FALSE	FALSE	0.58
AKT2_GPC1_372_S	AKT2	P31751	SerThr	SerThr	AGC	GPC1	P35052	APRERPPsGTLEKLV	372	S	372_S	0.8876	0	FALSE	FALSE	FALSE	0.76
AKT2_GPR137B_76_S	AKT2	P31751	SerThr	SerThr	AGC	GPR137B	O60478	RYRHKRLsyQsVFLF	76	S	76_S	0.9605	0	FALSE	FALSE	FALSE	0.54
AKT2_GPR15_359_S	AKT2	P31751	SerThr	SerThr	AGC	GPR15	P49685	RRRKRsVsL______	359	S	359_S	0.9682	0	FALSE	FALSE	FALSE	0.76
AKT2_GPR153_478_S	AKT2	P31751	SerThr	SerThr	AGC	GPR153	Q6NV75	GPRGARDsPPGSPRR	478	S	478_S	0.9157	0	FALSE	FALSE	FALSE	0.79
AKT2_GPR162_413_S	AKT2	P31751	SerThr	SerThr	AGC	GPR162	Q16538	VPLSRRLsHDETNIF	413	S	413_S	0.9573	0	FALSE	FALSE	FALSE	0.51
AKT2_GPR179_1184_T	AKT2	P31751	SerThr	SerThr	AGC	GPR179	Q6PRD1	EDRGRRMtQGLGERK	1184	T	1184_T	0.9987	0	FALSE	FALSE	FALSE	0.58
AKT2_GPR179_1513_S	AKT2	P31751	SerThr	SerThr	AGC	GPR179	Q6PRD1	EKASRKGsFGEMGEQ	1513	S	1513_S	0.9868	0	FALSE	FALSE	FALSE	0.52
AKT2_GPR37_240_S	AKT2	P31751	SerThr	SerThr	AGC	GPR37	O15354	GGPRRGNstNRRVRL	240	S	240_S	0.9961	0	FALSE	FALSE	FALSE	0.79
AKT2_GRAMD1A_560_S	AKT2	P31751	SerThr	SerThr	AGC	GRAMD1A	Q96CP6	RRRKRPLsWRAHGDG	560	S	560_S	0.9809	0	FALSE	FALSE	FALSE	0.66
AKT2_GRAMD1C_515_T	AKT2	P31751	SerThr	SerThr	AGC	GRAMD1C	Q8IYS0	GLRRRRRtFNRTAET	515	T	515_T	0.9999	0	FALSE	FALSE	FALSE	0.55
AKT2_GRID1_882_S	AKT2	P31751	SerThr	SerThr	AGC	GRID1	Q9ULK0	QVHRRMNsLMDEDIA	882	S	882_S	0.9378	0	FALSE	FALSE	FALSE	0.73
AKT2_GRIK1_879_S	AKT2	P31751	SerThr	SerThr	AGC	GRIK1	P39086-2	QKKIKKKsRTKGKsS	879	S	879_S	0.9735	0	FALSE	FALSE	FALSE	0.66
AKT2_GRIN2D_1288_T	AKT2	P31751	SerThr	SerThr	AGC	GRIN2D	O15399	AAPARRLtGPSRHAR	1288	T	1288_T	0.9877	0	FALSE	FALSE	FALSE	0.73
AKT2_GRK6_573_S	AKT2	P31751	SerThr	SerThr	AGC	GRK6	P43250-2	AATARKSsPPASsPQ	573	S	573_S	0.9726	0	FALSE	FALSE	FALSE	0.62
AKT2_GRK7_36_S	AKT2	P31751	SerThr	SerThr	AGC	GRK7	Q8WTQ7	ELQRRRRsLALPGLQ	36	S	36_S	0.9996	0	FALSE	FALSE	FALSE	0.58
AKT2_GSK3A_21_S	AKT2	P31751	SerThr	SerThr	AGC	GSK3A	P49840	sGrARtssFAEPGGG	21	S	21_S	0.9843	0	TRUE	TRUE	TRUE	0.73
AKT2_GSK3B_9_S	AKT2	P31751	SerThr	SerThr	AGC	GSK3B	P49841	SGRPRttsFAEsCkP	9	S	9_S	0.9653	0	FALSE	FALSE	FALSE	0.66
AKT2_GTF2F1_203_S	AKT2	P31751	SerThr	SerThr	AGC	GTF2F1	P35269	KRGRRKAsELRIHDL	203	S	203_S	0.9852	0	FALSE	FALSE	FALSE	0.62
AKT2_GTF2F1_377_S	AKT2	P31751	SerThr	SerThr	AGC	GTF2F1	P35269	PKRERKPsGGssRGN	377	S	377_S	0.989	0	FALSE	FALSE	FALSE	0.79
AKT2_GTF2I_371_S	AKT2	P31751	SerThr	SerThr	AGC	GTF2I	P78347-2	GIPFRRPsTYGIPRL	371	S	371_S	0.9871	0	FALSE	FALSE	FALSE	0.55
AKT2_GTF2I_633_S	AKT2	P31751	SerThr	SerThr	AGC	GTF2I	P78347-2	QsPKRPRsPGSNSKV	633	S	633_S	0.9621	0	FALSE	FALSE	FALSE	0.55
AKT2_GTF2I_743_S	AKT2	P31751	SerThr	SerThr	AGC	GTF2I	P78347-2	GVPFRRPstFGIPRL	743	S	743_S	0.9832	0	FALSE	FALSE	FALSE	0.55
AKT2_GTF2I_744_T	AKT2	P31751	SerThr	SerThr	AGC	GTF2I	P78347-2	VPFRRPstFGIPRLE	744	T	744_T	0.9645	0	FALSE	FALSE	FALSE	0.55
AKT2_GTSE1_539_S	AKT2	P31751	SerThr	SerThr	AGC	GTSE1	Q9NYZ3	tPAsRRCsGLPPMtP	539	S	539_S	0.9922	0	FALSE	FALSE	FALSE	0.51
AKT2_GUCA1B_197_S	AKT2	P31751	SerThr	SerThr	AGC	GUCA1B	Q9UMX6	LAQQRRKsAMF____	197	S	197_S	0.9869	0	FALSE	FALSE	FALSE	0.62
AKT2_GUCY1A1_64_T	AKT2	P31751	SerThr	SerThr	AGC	GUCY1A1	Q02108	EsLPQRKtSRSRVYL	64	T	64_T	0.9137	0	FALSE	FALSE	FALSE	0.51
AKT2_GUCY2C_1052_S	AKT2	P31751	SerThr	SerThr	AGC	GUCY2C	P25092	QKPRRVAsYkKGTLE	1052	S	1052_S	0.9849	0	FALSE	FALSE	FALSE	0.52
AKT2_H1-1_166_S	AKT2	P31751	SerThr	SerThr	AGC	H1-1	Q02539	PAAtRKssKNPKKPK	166	S	166_S	0.9936	0	FALSE	FALSE	FALSE	0.54
AKT2_H1-2_36_S	AKT2	P31751	SerThr	SerThr	AGC	H1-2	P16403	GGtPRkAsGPPVsEL	36	S	36_S	0.9642	0	FALSE	FALSE	FALSE	0.61
AKT2_H1-3_37_S	AKT2	P31751	SerThr	SerThr	AGC	H1-3	P16402	TAGkRkAsGPPVsEL	37	S	37_S	0.9833	0	FALSE	FALSE	FALSE	0.57
AKT2_H1-4_36_S	AKT2	P31751	SerThr	SerThr	AGC	H1-4	P10412	GAAkRkAsGPPVsEL	36	S	36_S	0.9841	0	FALSE	FALSE	FALSE	0.69
AKT2_H2AC8_19_S	AKT2	P31751	SerThr	SerThr	AGC	H2AC8	P04908	AkAKTRSsrAGLQFP	19	S	19_S	0.9288	0	FALSE	FALSE	FALSE	0.62
AKT2_H2AX_136_T	AKT2	P31751	SerThr	SerThr	AGC	H2AX	P16104	PsGGkkAtQAsQEy_	136	T	136_T	0.9348	0	FALSE	FALSE	FALSE	0.61
AKT2_H2AZ2_9_S	AKT2	P31751	SerThr	SerThr	AGC	H2AZ2	Q71UI9	GGkAGkDsGkAkAkA	9	S	9_S	0.8938	0	FALSE	FALSE	FALSE	0.54
AKT2_H2BC11_36_S	AKT2	P31751	SerThr	SerThr	AGC	H2BC11	P06899	RKRSRkEsysIyVyk	36	S	36_S	0.962	0	FALSE	FALSE	FALSE	0.66
AKT2_H2BC11_88_T	AKT2	P31751	SerThr	SerThr	AGC	H2BC11	P06899	AHyNkrstITsrEIQ	88	T	88_T	0.9518	0	FALSE	FALSE	FALSE	0.62
AKT2_H2BC12_32_S	AKT2	P31751	SerThr	SerThr	AGC	H2BC12	O60814	DGKKRKRsRkEsysV	32	S	32_S	0.9968	0	FALSE	FALSE	FALSE	0.5
AKT2_H2BC12L_88_T	AKT2	P31751	SerThr	SerThr	AGC	H2BC12L	P57053	PHYNKrstITsrEIQ	88	T	88_T	0.9518	0	FALSE	FALSE	FALSE	0.5
AKT2_H2BC13_88_T	AKT2	P31751	SerThr	SerThr	AGC	H2BC13	Q99880	AHyNkrstItsrEIQ	88	T	88_T	0.9518	0	FALSE	FALSE	FALSE	0.67
AKT2_H2BC14_88_T	AKT2	P31751	SerThr	SerThr	AGC	H2BC14	Q99879	AHyNkrstItsrEIQ	88	T	88_T	0.9518	0	FALSE	FALSE	FALSE	0.52
AKT2_H2BC15_32_S	AKT2	P31751	SerThr	SerThr	AGC	H2BC15	Q99877	DGKKRKRsRkEsysV	32	S	32_S	0.9968	0	FALSE	FALSE	FALSE	0.54
AKT2_H2BC15_88_T	AKT2	P31751	SerThr	SerThr	AGC	H2BC15	Q99877	AHyNkrstItsrEIQ	88	T	88_T	0.9518	0	FALSE	FALSE	FALSE	0.73
AKT2_H2BC17_36_S	AKT2	P31751	SerThr	SerThr	AGC	H2BC17	P23527	RKRSRkEsysIyVyk	36	S	36_S	0.962	0	FALSE	FALSE	FALSE	0.54
AKT2_H2BC17_88_T	AKT2	P31751	SerThr	SerThr	AGC	H2BC17	P23527	AHyNkrstItsrEIQ	88	T	88_T	0.9518	0	FALSE	FALSE	FALSE	0.55
AKT2_H2BC18_32_S	AKT2	P31751	SerThr	SerThr	AGC	H2BC18	Q5QNW6	DGKKRKRsRkEsysV	32	S	32_S	0.9968	0	FALSE	FALSE	FALSE	0.53
AKT2_H2BC18_36_S	AKT2	P31751	SerThr	SerThr	AGC	H2BC18	Q5QNW6	RKRsRkEsysVyVyk	36	S	36_S	0.968	0	FALSE	FALSE	FALSE	0.5
AKT2_H2BC18_88_T	AKT2	P31751	SerThr	SerThr	AGC	H2BC18	Q5QNW6	AHyNkrstItsrEIQ	88	T	88_T	0.9518	0	FALSE	FALSE	FALSE	0.73
AKT2_H2BC21_88_T	AKT2	P31751	SerThr	SerThr	AGC	H2BC21	Q16778	AHyNkrstItsrEIQ	88	T	88_T	0.9518	0	FALSE	FALSE	FALSE	0.66
AKT2_H2BC26_88_T	AKT2	P31751	SerThr	SerThr	AGC	H2BC26	Q8N257	AHyNkRstItsREVQ	88	T	88_T	0.9518	0	FALSE	FALSE	FALSE	0.54
AKT2_H2BC3_32_S	AKT2	P31751	SerThr	SerThr	AGC	H2BC3	P33778	DGKkRKRsRkEsysI	32	S	32_S	0.9968	0	FALSE	FALSE	FALSE	0.59
AKT2_H2BC3_36_S	AKT2	P31751	SerThr	SerThr	AGC	H2BC3	P33778	RKRsRkEsysIyVyk	36	S	36_S	0.962	0	FALSE	FALSE	FALSE	0.5
AKT2_H2BC4_88_T	AKT2	P31751	SerThr	SerThr	AGC	H2BC4	P62807	AHyNkrstItsrEIQ	88	T	88_T	0.9518	0	FALSE	FALSE	FALSE	0.52
AKT2_H2BC9_88_T	AKT2	P31751	SerThr	SerThr	AGC	H2BC9	Q93079	AHyNkrstItsrEIQ	88	T	88_T	0.9518	0	FALSE	FALSE	FALSE	0.61
AKT2_H3-3A_10_S	AKT2	P31751	SerThr	SerThr	AGC	H3-3A	P84243	tkQTARkstGGkAPR	10	S	10_S	0.9597	0	FALSE	FALSE	FALSE	0.57
AKT2_H3-3A_11_T	AKT2	P31751	SerThr	SerThr	AGC	H3-3A	P84243	kQTARkstGGkAPRk	11	T	11_T	0.9858	0	FALSE	FALSE	FALSE	0.62
AKT2_H3-3A_45_T	AKT2	P31751	SerThr	SerThr	AGC	H3-3A	P84243	PHryrPGtVALrEIR	45	T	45_T	0.9579	0	FALSE	FALSE	FALSE	0.59
AKT2_H3-3A_118_T	AKT2	P31751	SerThr	SerThr	AGC	H3-3A	P84243	AIHAkRVtIMPkDIQ	118	T	118_T	0.9484	0	FALSE	FALSE	FALSE	0.52
AKT2_H3C1_10_S	AKT2	P31751	SerThr	SerThr	AGC	H3C1	P68431	tkQtArkstGGkAPr	10	S	10_S	0.9597	0	TRUE	FALSE	FALSE	0.89
AKT2_H3C1_11_T	AKT2	P31751	SerThr	SerThr	AGC	H3C1	P68431	kQtArkstGGkAPrk	11	T	11_T	0.9858	0	FALSE	FALSE	FALSE	0.84
AKT2_H3C1_28_S	AKT2	P31751	SerThr	SerThr	AGC	H3C1	P68431	ATkAArksAPATGGV	28	S	28_S	0.9273	0	TRUE	FALSE	FALSE	0.79
AKT2_H3C1_45_T	AKT2	P31751	SerThr	SerThr	AGC	H3C1	P68431	PHryrPGtVALrEIR	45	T	45_T	0.9579	0	TRUE	FALSE	FALSE	0.89
AKT2_H3C1_118_T	AKT2	P31751	SerThr	SerThr	AGC	H3C1	P68431	AIHAkRVtIMPkDIQ	118	T	118_T	0.9484	0	FALSE	FALSE	FALSE	0.85
AKT2_H3C14_10_S	AKT2	P31751	SerThr	SerThr	AGC	H3C14	Q71DI3	TkQTArkstGGkAPR	10	S	10_S	0.9597	0	FALSE	FALSE	FALSE	0.52
AKT2_H3C14_11_T	AKT2	P31751	SerThr	SerThr	AGC	H3C14	Q71DI3	kQTArkstGGkAPRk	11	T	11_T	0.9858	0	FALSE	FALSE	FALSE	0.56
AKT2_H3C14_118_T	AKT2	P31751	SerThr	SerThr	AGC	H3C14	Q71DI3	AIHAkRVtIMPkDIQ	118	T	118_T	0.9484	0	FALSE	FALSE	FALSE	0.51
AKT2_H4C1_80_T	AKT2	P31751	SerThr	SerThr	AGC	H4C1	P62805	tEHAkRktVtAMDVV	80	T	80_T	0.9515	0	FALSE	FALSE	FALSE	0.71
AKT2_HADHA_294_T	AKT2	P31751	SerThr	SerThr	AGC	HADHA	P40939	EEkVRKQtkGLyPAP	294	T	294_T	0.9769	0	FALSE	FALSE	FALSE	0.66
AKT2_HADHB_250_S	AKT2	P31751	SerThr	SerThr	AGC	HADHB	P55084	EyALrSHsLAkkAQD	250	S	250_S	0.9823	0	FALSE	FALSE	FALSE	0.5
AKT2_HAND2_114_S	AKT2	P31751	SerThr	SerThr	AGC	HAND2	P61296	KERRRTQsINSAFAE	114	S	114_S	0.9869	0	FALSE	FALSE	FALSE	0.54
AKT2_HBP1_380_S	AKT2	P31751	SerThr	SerThr	AGC	HBP1	O60381	MARQRrAsLsCGGPG	380	S	380_S	0.999	0	FALSE	FALSE	FALSE	0.76
AKT2_HBP1_509_S	AKT2	P31751	SerThr	SerThr	AGC	HBP1	O60381	WkRKRTNsGSQQH__	509	S	509_S	0.9854	0	FALSE	FALSE	FALSE	0.96
AKT2_HBS1L_424_S	AKT2	P31751	SerThr	SerThr	AGC	HBS1L	Q9Y450-2	QLANRCQsSPGISEL	424	S	424_S	0.9611	0	FALSE	FALSE	FALSE	0.58
AKT2_HCCS_200_S	AKT2	P31751	SerThr	SerThr	AGC	HCCS	P53701	SPRARIRsWMGYELP	200	S	200_S	0.9704	0	FALSE	FALSE	FALSE	0.69
AKT2_HCN4_1071_T	AKT2	P31751	SerThr	SerThr	AGC	HCN4	Q9Y3Q4	QVPQRRGtPPLtPGR	1071	T	1071_T	0.9764	0	FALSE	FALSE	FALSE	0.79
AKT2_HCRTR1_262_S	AKT2	P31751	SerThr	SerThr	AGC	HCRTR1	O43613	VRNWKRPsDQLGDLE	262	S	262_S	0.8977	0	FALSE	FALSE	FALSE	0.5
AKT2_HDGFL2_174_S	AKT2	P31751	SerThr	SerThr	AGC	HDGFL2	Q7Z4V5	SkRARKAssDLDQAS	174	S	174_S	0.982	0	FALSE	FALSE	FALSE	0.93
AKT2_HECA_244_S	AKT2	P31751	SerThr	SerThr	AGC	HECA	Q9UBI9	HDLPRRHsMDRQNsQ	244	S	244_S	0.997	0	FALSE	FALSE	FALSE	0.57
AKT2_HELZ2_1750_S	AKT2	P31751	SerThr	SerThr	AGC	HELZ2	Q9BYK8	LRRHRLRsDCFyEQP	1750	S	1750_S	0.9708	0	FALSE	FALSE	FALSE	0.51
AKT2_HEPACAM_383_S	AKT2	P31751	SerThr	SerThr	AGC	HEPACAM	Q14CZ8	ssPPRAPssPGRSRS	383	S	383_S	0.9785	0	FALSE	FALSE	FALSE	0.69
AKT2_HERC1_1406_S	AKT2	P31751	SerThr	SerThr	AGC	HERC1	Q15751	RDRDRMNsGAGsGAR	1406	S	1406_S	0.9664	0	FALSE	FALSE	FALSE	0.76
AKT2_HIF1A_668_S	AKT2	P31751	SerThr	SerThr	AGC	HIF1A	Q16665	DTQSRTAsPNRAGkG	668	S	668_S	0.9278	0	FALSE	FALSE	FALSE	0.52
AKT2_HIF3A_526_S	AKT2	P31751	SerThr	SerThr	AGC	HIF3A	Q9Y2N7	VPRPRARsFHGLSPP	526	S	526_S	0.9971	0	FALSE	FALSE	FALSE	0.62
AKT2_HIRIP3_400_S	AKT2	P31751	SerThr	SerThr	AGC	HIRIP3	Q9BW71	KGRTRSssSSSDGsP	400	S	400_S	0.9281	0	FALSE	FALSE	FALSE	0.89
AKT2_HJURP_303_S	AKT2	P31751	SerThr	SerThr	AGC	HJURP	Q8NCD3	RRRHRYKsRMNKTYC	303	S	303_S	0.981	0	FALSE	FALSE	FALSE	0.62
AKT2_HK2_473_T	AKT2	P31751	SerThr	SerThr	AGC	HK2	P52789	QHRARQktLEHLQLS	473	T	473_T	0.9577	0	FALSE	FALSE	FALSE	0.55
AKT2_HLA-E_333_S	AKT2	P31751	SerThr	SerThr	AGC	HLA-E	P13747	AVIWRKKsSGGkGGs	333	S	333_S	0.9929	0	FALSE	FALSE	FALSE	0.73
AKT2_HMGCS1_471_T	AKT2	P31751	SerThr	SerThr	AGC	HMGCS1	Q01581	RTYARRPtPNDDtLD	471	T	471_T	0.9681	0	FALSE	FALSE	FALSE	0.66
AKT2_HNF4G_118_S	AKT2	P31751	SerThr	SerThr	AGC	HNF4G	Q14541	EVRSRQIsVSsPGsS	118	S	118_S	0.9496	0	FALSE	FALSE	FALSE	0.58
AKT2_HNRNPA1_199_S	AKT2	P31751	SerThr	SerThr	AGC	HNRNPA1	P09651	sQrGrsGsGNFGGGr	199	S	199_S	0.9749	0	FALSE	FALSE	FALSE	0.62
AKT2_HNRNPL_63_T	AKT2	P31751	SerThr	SerThr	AGC	HNRNPL	P14866	rAPkRLktDNAGDQH	63	T	63_T	0.9578	0	FALSE	FALSE	FALSE	0.79
AKT2_HNRNPU_252_S	AKT2	P31751	SerThr	SerThr	AGC	HNRNPU	Q00839-2	NKYSRAKsPQPPVEE	252	S	252_S	0.9626	0	FALSE	FALSE	FALSE	0.53
AKT2_HRC_43_S	AKT2	P31751	SerThr	SerThr	AGC	HRC	P23327	GFRNRNNsTGVAGLS	43	S	43_S	0.9762	0	FALSE	FALSE	FALSE	0.69
AKT2_HRH1_396_S	AKT2	P31751	SerThr	SerThr	AGC	HRH1	P35367	FTWKRLRsHsRQyVS	396	S	396_S	0.9874	0	FALSE	FALSE	FALSE	0.51
AKT2_HRH1_398_S	AKT2	P31751	SerThr	SerThr	AGC	HRH1	P35367	WKRLRsHsRQyVSGL	398	S	398_S	0.9436	0	FALSE	FALSE	FALSE	0.62
AKT2_HRNR_846_S	AKT2	P31751	SerThr	SerThr	AGC	HRNR	Q86YZ3	SSQGRHGstSGQsSS	846	S	846_S	0.9627	0	FALSE	FALSE	FALSE	0.52
AKT2_HRNR_885_S	AKT2	P31751	SerThr	SerThr	AGC	HRNR	Q86YZ3	sGRGRHGsGsGQsPG	885	S	885_S	0.984	0	FALSE	FALSE	FALSE	0.89
AKT2_HRNR_1367_S	AKT2	P31751	SerThr	SerThr	AGC	HRNR	Q86YZ3	PSRGRHGsGSGHSSS	1367	S	1367_S	0.9847	0	FALSE	FALSE	FALSE	0.79
AKT2_HRNR_1837_S	AKT2	P31751	SerThr	SerThr	AGC	HRNR	Q86YZ3	PsRGRHGsGSGHSSS	1837	S	1837_S	0.9847	0	FALSE	FALSE	FALSE	0.79
AKT2_HRNR_2307_S	AKT2	P31751	SerThr	SerThr	AGC	HRNR	Q86YZ3	PsRGRHGsGSGHSSS	2307	S	2307_S	0.9847	0	FALSE	FALSE	FALSE	0.79
AKT2_HRNR_2660_S	AKT2	P31751	SerThr	SerThr	AGC	HRNR	Q86YZ3	PsRGRHGsGLGHSSs	2660	S	2660_S	0.9845	0	FALSE	FALSE	FALSE	0.62
AKT2_HS3ST1_135_S	AKT2	P31751	SerThr	SerThr	AGC	HS3ST1	O14792	KVPERVYsMNPSIRL	135	S	135_S	0.9375	0	FALSE	FALSE	FALSE	0.52
AKT2_HSF1_120_T	AKT2	P31751	SerThr	SerThr	AGC	HSF1	Q00613	ENIkRkVtsVSTLks	120	T	120_T	0.9511	0	FALSE	FALSE	FALSE	0.5
AKT2_HSF1_230_S	AKT2	P31751	SerThr	SerThr	AGC	HSF1	Q00613	PkYSRQFsLEHVHGS	230	S	230_S	0.8808	0	TRUE	FALSE	FALSE	0.69
AKT2_HSPA12B_434_S	AKT2	P31751	SerThr	SerThr	AGC	HSPA12B	Q96MM6	ETALRRSsVNFVKWS	434	S	434_S	0.9864	0	FALSE	FALSE	FALSE	0.71
AKT2_HSPB1_82_S	AKT2	P31751	SerThr	SerThr	AGC	HSPB1	P04792	RALsRQLssGVsEIr	82	S	82_S	0.8974	0	FALSE	FALSE	TRUE	0.51
AKT2_HTR2A_280_S	AKT2	P31751	SerThr	SerThr	AGC	HTR2A	P28223	GTRAKLAsFSFLPQs	280	S	280_S	0.9128	0	FALSE	FALSE	FALSE	0.76
AKT2_HTR6_347_S	AKT2	P31751	SerThr	SerThr	AGC	HTR6	P50406	CPRERQAsLAsPSLR	347	S	347_S	0.9775	0	FALSE	FALSE	FALSE	0.62
AKT2_HTRA2_96_S	AKT2	P31751	SerThr	SerThr	AGC	HTRA2	O43464	DTRTREAsENSGTRS	96	S	96_S	0.9103	0	FALSE	FALSE	FALSE	0.76
AKT2_HTRA2_212_S	AKT2	P31751	SerThr	SerThr	AGC	HTRA2	O43464	RVRVRLLsGDTYEAV	212	S	212_S	0.912	0	TRUE	FALSE	FALSE	0.64
AKT2_HUWE1_649_S	AKT2	P31751	SerThr	SerThr	AGC	HUWE1	Q7Z6Z7	AMRRRRssDPLGDtA	649	S	649_S	0.9984	0	FALSE	FALSE	FALSE	0.73
AKT2_IARS1_718_T	AKT2	P31751	SerThr	SerThr	AGC	IARS1	P41252	MAAYRLYtVVPRLVK	718	T	718_T	0.9541	0	FALSE	FALSE	FALSE	0.71
AKT2_IBTK_992_S	AKT2	P31751	SerThr	SerThr	AGC	IBTK	Q9P2D0	KPRKRsDssGGyNLs	992	S	992_S	0.978	0	FALSE	FALSE	FALSE	0.69
AKT2_ICA1_150_S	AKT2	P31751	SerThr	SerThr	AGC	ICA1	Q05084	TFRHRAIsDTWLTVN	150	S	150_S	0.8961	0	FALSE	FALSE	FALSE	0.54
AKT2_IER2_125_S	AKT2	P31751	SerThr	SerThr	AGC	IER2	Q9BTL4	VSRKRRssSLSDGGD	125	S	125_S	0.998	0	FALSE	FALSE	FALSE	0.52
AKT2_IFT88_250_S	AKT2	P31751	SerThr	SerThr	AGC	IFT88	Q13099	yLkQRNysKAIkFYR	250	S	250_S	0.9761	0	FALSE	FALSE	FALSE	0.52
AKT2_IFTAP_212_T	AKT2	P31751	SerThr	SerThr	AGC	IFTAP	Q86VG3	KQQKRKDtSPDLEKS	212	T	212_T	0.9471	0	FALSE	FALSE	FALSE	0.62
AKT2_IGFALS_512_S	AKT2	P31751	SerThr	SerThr	AGC	IGFALS	P35858	LGRLRyLsLRNNsLR	512	S	512_S	0.9584	0	FALSE	FALSE	FALSE	0.59
AKT2_IGFN1_444_S	AKT2	P31751	SerThr	SerThr	AGC	IGFN1	Q86VF2-5	EQGPRGGsLEGAGPA	444	S	444_S	0.9303	0	FALSE	FALSE	FALSE	0.5
AKT2_IGFN1_1038_S	AKT2	P31751	SerThr	SerThr	AGC	IGFN1	Q86VF2-5	GGSGRVAsLKNGsGG	1038	S	1038_S	0.9501	0	FALSE	FALSE	FALSE	0.52
AKT2_IKBKB_23_T	AKT2	P31751	SerThr	SerThr	AGC	IKBKB	O14920	EMKERLGtGGFGNVI	23	T	23_T	0.945	0	FALSE	FALSE	FALSE	0.84
AKT2_IKBKG_178_S	AKT2	P31751	SerThr	SerThr	AGC	IKBKG	Q9Y6K9	EGRARAAsEQARQLE	178	S	178_S	0.9755	0	FALSE	FALSE	FALSE	0.71
AKT2_IL21_109_S	AKT2	P31751	SerThr	SerThr	AGC	IL21	Q9HBE4	KLKRKPPstNAGRRQ	109	S	109_S	0.928	0	FALSE	FALSE	FALSE	0.51
AKT2_IL2RA_268_S	AKT2	P31751	SerThr	SerThr	AGC	IL2RA	P01589	WQRRQRKsRRtI___	268	S	268_S	0.9787	0	FALSE	FALSE	FALSE	0.53
AKT2_ILF3_647_S	AKT2	P31751	SerThr	SerThr	AGC	ILF3	Q12906	rGrGRGGsIRGRGRG	647	S	647_S	0.9941	0	FALSE	FALSE	FALSE	0.96
AKT2_ILK_181_T	AKT2	P31751	SerThr	SerThr	AGC	ILK	Q13418	RTRPRNGtLNkHsGI	181	T	181_T	0.9817	0	FALSE	FALSE	FALSE	0.79
AKT2_INCENP_93_S	AKT2	P31751	SerThr	SerThr	AGC	INCENP	Q9NQS7	LSRRKsRssQLsSRR	93	S	93_S	0.9308	0	FALSE	FALSE	FALSE	0.69
AKT2_INHA_225_S	AKT2	P31751	SerThr	SerThr	AGC	INHA	P05111	HTRTRPPsGGERARR	225	S	225_S	0.9603	0	FALSE	FALSE	FALSE	0.89
AKT2_INKA2_89_T	AKT2	P31751	SerThr	SerThr	AGC	INKA2	Q9NTI7	GRGPARPtVCsPSsQ	89	T	89_T	0.9219	0	FALSE	FALSE	FALSE	0.61
AKT2_INPP5J_914_S	AKT2	P31751	SerThr	SerThr	AGC	INPP5J	Q15735	RGAsRsPsPQsRRLS	914	S	914_S	0.9264	0	FALSE	FALSE	FALSE	0.62
AKT2_INSR_929_S	AKT2	P31751	SerThr	SerThr	AGC	INSR	P06213	SVRIRATsLAGNGSW	929	S	929_S	0.9845	0	FALSE	FALSE	FALSE	0.55
AKT2_INSR_1363_T	AKT2	P31751	SerThr	SerThr	AGC	INSR	P06213-2	KKNGRILtLPRSNPS	1363	T	1363_T	0.8942	0	FALSE	FALSE	FALSE	0.52
AKT2_INTS3_1035_S	AKT2	P31751	SerThr	SerThr	AGC	INTS3	Q68E01	tKRKRKGssAVGsDs	1035	S	1035_S	0.9988	0	FALSE	FALSE	FALSE	0.9
AKT2_INTS6_661_S	AKT2	P31751	SerThr	SerThr	AGC	INTS6	Q9UL03	PKRRRCMsPLLRGRQ	661	S	661_S	0.9932	0	FALSE	FALSE	FALSE	0.84
AKT2_INTS6L_628_S	AKT2	P31751	SerThr	SerThr	AGC	INTS6L	Q5JSJ4	SKRRRsMsLLLRKPQ	628	S	628_S	0.9878	0	FALSE	FALSE	FALSE	0.51
AKT2_INVS_795_T	AKT2	P31751	SerThr	SerThr	AGC	INVS	Q9Y283	CAPQKRRtQELrGGR	795	T	795_T	0.9607	0	FALSE	FALSE	FALSE	0.53
AKT2_IP6K1_118_S	AKT2	P31751	SerThr	SerThr	AGC	IP6K1	Q92551	EQPRRKHsRRsLHRs	118	S	118_S	0.9957	0	FALSE	FALSE	FALSE	0.73
AKT2_IPCEF1_23_T	AKT2	P31751	SerThr	SerThr	AGC	IPCEF1	Q8WWN9	RQKPRRKtQGFLtMs	23	T	23_T	0.995	0	FALSE	FALSE	FALSE	0.62
AKT2_IQSEC1_926_S	AKT2	P31751	SerThr	SerThr	AGC	IQSEC1	B4DGC5	GKRGRRSsAGsLESN	926	S	926_S	0.9975	0	FALSE	FALSE	FALSE	0.51
AKT2_IQSEC1_940_S	AKT2	P31751	SerThr	SerThr	AGC	IQSEC1	Q6DN90	GKRGRRssAGsLESN	940	S	940_S	0.9975	0	FALSE	FALSE	FALSE	0.99
AKT2_IREB2_108_T	AKT2	P31751	SerThr	SerThr	AGC	IREB2	P48200	AMREAVktLGGDPEk	108	T	108_T	0.6885	0	FALSE	FALSE	FALSE	0.74
AKT2_IRS1_270_S	AKT2	P31751	SerThr	SerThr	AGC	IRS1	P35568	EFRPRsKsQSssNCs	270	S	270_S	0.964	0	FALSE	FALSE	FALSE	0.61
AKT2_IRS1_330_S	AKT2	P31751	SerThr	SerThr	AGC	IRS1	P35568	sFRVRAssDGEGtMS	330	S	330_S	0.9495	0	FALSE	FALSE	FALSE	0.62
AKT2_IRS1_527_S	AKT2	P31751	SerThr	SerThr	AGC	IRS1	P35568	RFRKRtHsAGtsPtI	527	S	527_S	0.9802	0	FALSE	FALSE	FALSE	0.85
AKT2_IRS2_306_S	AKT2	P31751	SerThr	SerThr	AGC	IRS2	Q9Y4H2	EFRPRsksQssGssA	306	S	306_S	0.9747	0	TRUE	FALSE	FALSE	0.79
AKT2_IRS2_577_S	AKT2	P31751	SerThr	SerThr	AGC	IRS2	Q9Y4H2	GLRKRtysLttPARQ	577	S	577_S	0.9901	0	TRUE	FALSE	FALSE	0.87
AKT2_IRS2_1149_S	AKT2	P31751	SerThr	SerThr	AGC	IRS2	Q9Y4H2	GGRRRHssEtFSsTt	1149	S	1149_S	0.9662	0	TRUE	FALSE	FALSE	0.52
AKT2_IRX6_393_S	AKT2	P31751	SerThr	SerThr	AGC	IRX6	P78412	PASARRLsVPRDSAC	393	S	393_S	0.9907	0	FALSE	FALSE	FALSE	0.5
AKT2_ISCA2_27_T	AKT2	P31751	SerThr	SerThr	AGC	ISCA2	Q86U28	WPrGRLLtAsLGPQA	27	T	27_T	0.9489	0	FALSE	FALSE	FALSE	0.96
AKT2_ITPR2_1856_T	AKT2	P31751	SerThr	SerThr	AGC	ITPR2	Q14571	RMRVRDstLHLKEGM	1856	T	1856_T	0.9586	0	FALSE	FALSE	FALSE	0.69
AKT2_ITSN2_1277_T	AKT2	P31751	SerThr	SerThr	AGC	ITSN2	Q9NZM3	ALRVRKKtGGEKMPV	1277	T	1277_T	0.9916	0	FALSE	FALSE	FALSE	0.91
AKT2_IWS1_720_S	AKT2	P31751	SerThr	SerThr	AGC	IWS1	Q96ST2	PQRRRMNstGGQtPR	720	S	720_S	0.9959	0	FALSE	FALSE	FALSE	0.62
AKT2_JARID2_1225_T	AKT2	P31751	SerThr	SerThr	AGC	JARID2	Q92833	RGPRKRAtVDVPPSR	1225	T	1225_T	0.965	0	FALSE	FALSE	FALSE	0.73
AKT2_KANK1_325_S	AKT2	P31751	SerThr	SerThr	AGC	KANK1	Q14678	GVRKRsysAGNAsQL	325	S	325_S	0.9843	0	FALSE	TRUE	FALSE	0.76
AKT2_KANK2_72_S	AKT2	P31751	SerThr	SerThr	AGC	KANK2	Q63ZY3	QRRPRLssLPRGPGS	72	S	72_S	0.989	0	FALSE	FALSE	FALSE	0.73
AKT2_KANK3_256_T	AKT2	P31751	SerThr	SerThr	AGC	KANK3	Q6NY19	RLtERLAtsErGGRA	256	T	256_T	0.9034	0	FALSE	FALSE	FALSE	0.51
AKT2_KAT6A_369_T	AKT2	P31751	SerThr	SerThr	AGC	KAT6A	Q92794	RGRKRKItLSSQSAS	369	T	369_T	0.9864	0	FALSE	FALSE	FALSE	0.96
AKT2_KAT6B_355_S	AKT2	P31751	SerThr	SerThr	AGC	KAT6B	Q8WYB5	KLKQRLLsVTSDEGs	355	S	355_S	0.9224	0	FALSE	FALSE	FALSE	0.58
AKT2_KATNA1_118_S	AKT2	P31751	SerThr	SerThr	AGC	KATNA1	O75449	GPRKRQSsQYSDPKS	118	S	118_S	0.9746	0	FALSE	FALSE	FALSE	0.53
AKT2_KAZN_346_S	AKT2	P31751	SerThr	SerThr	AGC	KAZN	Q674X7	SPRHRtHsLCNGDsP	346	S	346_S	0.984	0	FALSE	FALSE	FALSE	0.54
AKT2_KBTBD6_15_S	AKT2	P31751	SerThr	SerThr	AGC	KBTBD6	Q86V97	PRSRRLAsPRGGKRP	15	S	15_S	0.981	0	FALSE	FALSE	FALSE	0.51
AKT2_KBTBD7_15_S	AKT2	P31751	SerThr	SerThr	AGC	KBTBD7	Q8WVZ9	PRSRRLAsPRGGRRP	15	S	15_S	0.981	0	FALSE	FALSE	FALSE	0.66
AKT2_KCNA6_511_S	AKT2	P31751	SerThr	SerThr	AGC	KCNA6	P17658	ANRERRPsYLPTPHR	511	S	511_S	0.9945	0	FALSE	FALSE	FALSE	0.51
AKT2_KCNE4_119_S	AKT2	P31751	SerThr	SerThr	AGC	KCNE4	Q8WWG9	KRREKKSsLLLLyKD	119	S	119_S	0.9286	0	FALSE	FALSE	FALSE	0.51
AKT2_KCNG1_360_S	AKT2	P31751	SerThr	SerThr	AGC	KCNG1	Q9UIX4	VMRLARHsLGLQTLG	360	S	360_S	0.9616	0	FALSE	FALSE	FALSE	0.79
AKT2_KCNK10_359_S	AKT2	P31751	SerThr	SerThr	AGC	KCNK10	P57789	RETRRRLsVEIHDkL	359	S	359_S	0.9883	0	FALSE	FALSE	FALSE	0.61
AKT2_KCNK16_287_S	AKT2	P31751	SerThr	SerThr	AGC	KCNK16	Q96T55	GRRPRRGstAARGVQ	287	S	287_S	0.9997	0	FALSE	FALSE	FALSE	0.79
AKT2_KCNK9_373_S	AKT2	P31751	SerThr	SerThr	AGC	KCNK9	Q9NPC2	RLMKRRKsV______	373	S	373_S	0.998	0	FALSE	FALSE	FALSE	0.54
AKT2_KCNMB4_210_S	AKT2	P31751	SerThr	SerThr	AGC	KCNMB4	Q86W47	AMKKRKFs_______	210	S	210_S	0.9942	0	FALSE	FALSE	FALSE	0.52
[truncated: 719,502+ more rows]
